# Supplementary material for: Differences in the Transcriptomic Response of Campylobacter coli and Campylobacter lari to Heat Stress
Source: Front Microbiol. 2020 Mar 27;11:523. doi: 10.3389/fmicb.2020.00523 (PMC7118207; doi:10.3389/fmicb.2020.00523)
Supplement: TABLE S1 — Primers used in this study. The target gene, primer sequence and concentration, the amplicon length, and annealing temperature of each primer used for qRT-PCR for both strains are indicated in this table. [file Table_1.XLSX]

## Sheet: Tabelle1
Table S1: Primers used in this study.
The target gene, primer sequence and concentration, the amplicon length and annealing temperature of each primer used for qRT-PCR for both strains are indicated in this table.
C. coli					C. lari
Target	Sequence	[nM]	Amplicon	Annealing	Target	Sequence	[nM]	Amplicon	Annealing
CCO0608 (clpB)	AGGAGTAGGAAAAACACAATCTGC	300	87	46°C	clpB	GGAAACAAATGACCCAAGAA	300	70	45°C
	TCACTCATATCAAAGCGAATCAT	900				AAAATACCAGCTACTAAATCCTCA	300
dnaJ	AAAAAGAGGGTGTCAAAGATGTGC	300	57	46°C	dnaJ	TGTAAATCATGCAAAGGAAGTGG	300	62	45°C
	TTTGTACGATTTGATTGCCTATGC	900				CCGCAATGAGGACAAGTATCTAAT	300
CCO0813 (dnak)	TTACTGATGCGGTGATTACTGTGC	300	65	46°C	dnaK	TGGTGCACGGATTCAAGGAG	300	72	45°C
	TTCTTTCGTTGCTTTTCTTTGTGC	900				AGCGGAGTAACATAAAGCAACAAT	300
groEL	GAAGAGGCAAAATCAATCAATG	300	74	46°C	groEL	TTAATCAAGGCAAAATCAAAAATC	300	61	45°C
	GGGCTTAAATAACCTCTGTCAAA	300				CTGCACCAATAGCCTCATCAC	300
groES	CGTAGAAGAAACCAAAACAACA	300	89	46°C	groES	AAAACGCTTGAAGAAATGAAAAC	300	48	45°C
	TTACTGCTACTACTTCACCCATTA	300				GGTTATAATAATCCCAGAAGCAGTG	300
grpE	CGAAGCGATGTTTCATGTAGATAG	300	70	46°C	grpE	CAAAAGGGTTATATGATGAATGAT	300	54	45°C
	ACCTTTTTGAAGCACTTGAACCAC	300				AACGCTAACTTTGGCTGAT	300
thiC	TCCCTAGCGCTGATTTGTTTTA	900	59	46°C	rpoA	ACGATGTTGTTGAGGTTGTG	300	68	45°C
	CCAGTTTATGATGCGGTAGGATT	300				TTCTAAATCCGCATCTTCAT	300
rpoA	CCTTTTGAGATCGGCTATGGTATT	900	55	46°C	thiC	TTGGAAGTCTTAAATGCTCTGC	300	55	45°C
	AAAGTAAACGGCGTAAAGGATGG	900				AATGGTGCTGATATGCTTTGTTT	300
CCO0618 (htpG)	TTGGTGGCGAAAAAGACAGT	50	114	46°C	hslV	TGTGGTTGAGCCTGAAGATG	300	81	45°C
	TTTCTTTTTGCTCGCCTTGT	50				GCTAAAGCCCTAGCAGCAGA	300
CCO0811 (hrcA)	GCCGCCTCCTTTATGTATTG	300	87	46°C	htpG	AGCCACCATGAAAGCTGAAT	300	84	45°C
	GTTTTTGGGCGAGGATGTAA	300				GGAAAATTTAAGCGGAGATGC	300
hslV	GATGGCCAAAGCTTTGG	300	106	46°C	htrA	TCGGTGCTGATCCTAAAACA	300	83	45°C
	CAGCTGTTGATCCTGCAAAA	300				ATCCGAATCAGCAAAAACCA	300
CCO1316 (htrA)	CGGCGCTTTAGTCGATAGTC	50	89	46°C	hrcA	AAAACAAGTTCATCACCACCA	300	116	45°C
	CAAAGCCGATGCCATTATTT	300				TGGCACGAACAACTTCTTGA	300
hslU	GCCAAGATCCAAGCAAAGAG	300	120	46°C	hslU	GGGGTGCAAAGGGATTTACT	300	115	45°C
	CTCCTGCTGCGATAAAAAGG	300				TGCTCAAATGAAAAGCTCCA	300
ctsD	TTACGCGTTGAAGCTGAGAA	300	55	46°C	ctsX	GGGCTATTGAGGCAAATGAA	300	96	45°C
	CCAAATGCTGGGCTTGTTAT	300				AAGCATCTTCATGCTTTCCAA	300
fliR	CTTGGCGGTTTTTATCCTCA	300	119	46°C	ung	CGATGGATGTGCTGCTTCTA	300	90	45°C
	TCTGCCAAAAGAGAAATTCCA	300				GTGTTTTTGCTTTGGGGAAA	300
CCO1462	AAAATACCACGCCCCTTTAT	300	121	46°C	Cla_0778 (cbpA)	CGCAGGTGGAGCAGATATCA	300	121	45°C
	AGCACATTATAGCGCCAATA	300				TTCAAAGCCTCCAAAACCCC	300
CCOA0008	TGCGTTTATGATTTTGGTGG	300	87	46°C	Cla_0994 (rimM)	TGAGCAGTTTAAAATAGGTGCT	300	126	45°C
	ACTCGTGCAAGGAACAATAA	300				ATTTTGGCGGCTTCAACACT	300
glnA	CCTTTGTTCACCATCACGAA	300	86	46°C	Cla_0781 (cprS)	ACCCCTATAACCAAAGGCTT	300	127	45°C
	TACATTATCTGCAGCCTCCA	300				TGATTTGCTCAATGGCTGCA	300
CCO1444 (flaA)	ATCGGTGCAAGTTCAAATCA	300	125	46°C	Cla_0805	TGGAGCCTGAAATCAAAGAT	300	139	45°C
	AGGGTAAATTGCACTTCACC	300				TAAACTCCGCCTTTATTGCT	300
CCO1318 (hspR)	CTTTTGAGCTTGCATTTGGA	300	126	46°C	Cla_0840	ATACTTGTGTTTTGCTCCCA	300	148	45°C
	GGGTAAATTTGGCAGGAGTA	300				AAGCACTCTTTCATGCAAAT	300
CCO0778 (rimM)	TTGCAGCTTCAACATTCTCA	300	95	46°C	glnA	ATGGAAGTGGTATGCATGTG	300	150	45°C
	CACTGAAAATGGCAAAAGTCA	300				TAGTAAAAGCTGCAACGCTT	300
CCO0785	CACACAGCGAAGATCAAAGA	300	93	46°C	flaA	ATGTGGCATCTTTGAATGCT	300	126	45°C
	AGCAAATTTTAGCTCCGTGT	300				TAGCCATACCAGAAGCATCA	300
CCO0044 (rnhB)	CGATGAAGCTTGCAAATTCC	300	134	46°C	hspR	ACATCAACCCCAGCTAAATT	300	116	45°C
	AAGGTGAGCAAAGATAGGGT	300				GAACCAAGTAGAACAGATGGA	300
CCO1317 (cbpA)	CAAATCCGCCAAAACCTCCA	300	103	46°C	Cla_0780 (cprR)	TGGTCTTGAAGTGTGTGAGGA	300	108	45°C
	CTCTTTGGTGGAGGCTTTGG	300				GCTCCTAAATCAAGAGCTGCA	300
CCO1314 (cprS)	CACGAGCTTAAAACCCCGAT	300	133	46°C	kdsB	GGCACTTGATGATGAAGAGG	300	91	45°C
	GCTCTATGGCCGCAAATTCA	300				CCTATCTGTGCCACTTTCG	300
CCO1315 (cprR)	TGGACTTGAAGTGTGTGAGGA	300	113	46°C	pyrE	ACTTCATGCTTGGTTCCAAA	300	124	45°C
	CATCCGCGCCCAATTCTAAA	300				TTTAAGCCCAGGACTTTGAG	300
CCO0408 (furR1)	ACACTTTACAAGAACAAGGCT	300	117	46°C	Cla_1354 (perR)	AGAAGATGTGCGCTATGAAGA	300	104	45°C
	CGATATTGCCACATTTGTTGCA	300				TCACATAAGCAAACACGCCA	300
