# Supplementary material for: Differences in the Transcriptomic Response of Campylobacter coli and Campylobacter lari to Heat Stress
Source: Front Microbiol. 2020 Mar 27;11:523. doi: 10.3389/fmicb.2020.00523 (PMC7118207; doi:10.3389/fmicb.2020.00523)
Supplement: TABLE S3 — Excel file containing the Orthologs of differentially regulated genes after heat stress in C. coli RM2228 and C. lari RM2100. All genes for which a significant regulation of expression was calculated by DESeq2 1.6.3 after 30 min heat stress by RNA-seq analysis were indicated in this table. For each gene, the locus_tag, gene name, gene product, log2 fold change of gene expression with adjusted p-value, assignment to functional category by eggnog, and their corresponding ortholog are listed. Gene names in parentheses were transferred from orthologs. -: no gene name, function, or category assigned. [file Table_3.XLSX]

## Sheet: Tabelle1
Table S3: Orthologs of differentially regulated genes after heat stress in C. coli RM2228 and C. lari RM2100.
All genes for which a significant regulation of expression was calculated by DESeq2 1.6.3 after 30 min heat stress by RNA-seq analysis were indicated in this table. For each gene the locus_tag, gene name, gene product, log2 fold change of gene expression with adjusted p-value, assignment to functional category by eggNOG and their corresponding ortholog is listed. Gene names in parenthesize were t…
C. lari locus_tag	gene	product	log2 fc	padj	regulation	function	category	C. coli locus_tag	gene	product	log2 fc	padj	regulation	function	category	C. jejuni locus_tag	gene	product	function	category
Cla_0004	-	adenosine deaminase)	-0.7627	0.011218	down	Catalyzes the hydrolytic deamination of adenine to hypoxanthine. Plays an important role in the purine salvage pathway and in nitrogen catabolism (By similarity)	F	no ortholog	-	-	-	-	-	-	-	no ortholog	-	-	-	-
Cla_0005	-	hypothetical protein)	-0.775231	0.015026	down	HrgA protein	S	no ortholog	-	-	-	-	-	-	-	no ortholog	-	-	-	-
Cla_0006	-	7-cyano-7-deazaguanine reductase)	-1.27911	1.98418e-05	down	Catalyzes the NADPH-dependent reduction of 7-cyano-7- deazaguanine (preQ0) to 7-aminomethyl-7-deazaguanine (preQ1) (By similarity)	R	CCO0022	-	GTP cyclohydrolase I subfamily, putative)	1.1479	1.67498e-05	up	Catalyzes the NADPH-dependent reduction of 7-cyano-7- deazaguanine (preQ0) to 7-aminomethyl-7-deazaguanine (preQ1) (By similarity)	R	Cj1724c	-	7-cyano-7-deazaguanine reductase)	Catalyzes the NADPH-dependent reduction of 7-cyano-7- deazaguanine (preQ0) to 7-aminomethyl-7-deazaguanine (preQ1) (By similarity)	R
Cla_0011	thyX	FAD-dependent thymidylate synthase)	0.869162	0.00379797	up	Catalyzes the formation of dTMP and tetrahydrofolate from dUMP and methylenetetrahydrofolate (By similarity)	F	CCO0057	(thyX)	Thymidylate synthase complementing protein superfamily)	0.856032	0.00290558	up	Catalyzes the formation of dTMP and tetrahydrofolate from dUMP and methylenetetrahydrofolate (By similarity)	F	Cj0026c	thyX	thymidylate synthase)	-	F
Cla_0015	prfA	peptide chain release factor 1)	-0.219651	0.629352	-	Peptide chain release factor 1 directs the termination of translation in response to the peptide chain termination codons UAG and UAA (By similarity)	J	CCO0223	prfA	peptide chain release factor 1)	-0.786082	0.00432051	down	Peptide chain release factor 1 directs the termination of translation in response to the peptide chain termination codons UAG and UAA (By similarity)	J	Cj1612	prfA	peptide chain release factor 1)	Peptide chain release factor 1 directs the termination of translation in response to the peptide chain termination codons UAG and UAA (By similarity)	J
Cla_0016	rpsT	30S ribosomal protein S20)	1.02466	0.000221147	up	-	-	CCO0224	rpsT	ribosomal protein S20)	0.494084	0.124421	-	-	-	Cj1611	rpsT	30S ribosomal protein S20)	-	-
Cla_0017	-	ribosomal pseudouridine synthase)	-1.03476	0.00235621	down	pseudouridine synthase	J	CCO0003	-	RNA pseudouridine synthase, RsuA family)	-0.549934	0.189077	-	pseudouridine synthase	J	Cj1709c	-	pseudouridine synthase)	pseudouridine synthase	J
Cla_0019	ksgA	dimethyladenosine transferase)	0.102764	0.80313	-	Specifically dimethylates two adjacent adenosines (A1518 and A1519) in the loop of a conserved hairpin near the 3'-end of 16S rRNA in the 30S particle. May play a critical role in biogenesis of 30S subunits (By similarity)	J	CCO0005	ksgA	dimethyladenosine transferase)	-0.694935	0.00684154	down	Specifically dimethylates two adjacent adenosines (A1518 and A1519) in the loop of a conserved hairpin near the 3'-end of 16S rRNA in the 30S particle. May play a critical role in biogenesis of 30S subunits (By similarity)	J	Cj1711c	ksgA	rRNA small subunit methyltransferase A)	Specifically dimethylates two adjacent adenosines (A1518 and A1519) in the loop of a conserved hairpin near the 3'-end of 16S rRNA in the 30S particle. May play a critical role in biogenesis of 30S subunits (By similarity)	J
Cla_0025	nrdA	ribonucleotide-diphosphate reductase subunit alpha)	-0.573114	0.114614	-	Provides the precursors necessary for DNA synthesis. Catalyzes the biosynthesis of deoxyribonucleotides from the corresponding ribonucleotides (By similarity)	F	CCO0055	(nrdA)	ribonucleoside reductase, alpha subunit)	0.636487	0.0229195	up	Provides the precursors necessary for DNA synthesis. Catalyzes the biosynthesis of deoxyribonucleotides from the corresponding ribonucleotides (By similarity)	F	Cj0024	nrdA	ribonucleotide-diphosphate reductase subunit alpha)	Provides the precursors necessary for DNA synthesis. Catalyzes the biosynthesis of deoxyribonucleotides from the corresponding ribonucleotides (By similarity)	F
Cla_0028	thrS	threonyl-tRNA synthetase)	0.84965	0.0152503	up	threonyL-tRNA synthetase	J	CCO0296	thrS	threonyl-tRNA synthetase)	1.0727	1.10792e-05	up	threonyL-tRNA synthetase	J	Cj0206	thrS	threonine--tRNA ligase)	threonyL-tRNA synthetase	J
Cla_0029	infC	translation initiation factor IF-3)	0.462402	0.276989	-	IF-3 binds to the 30S ribosomal subunit and shifts the equilibrum between 70S ribosomes and their 50S and 30S subunits in favor of the free subunits, thus enhancing the availability of 30S subunits on which protein synthesis initiation begins (By similarity)	J	CCO0297	infC	translation initiation factor IF-3)	1.01135	0.00011043	up	IF-3 binds to the 30S ribosomal subunit and shifts the equilibrum between 70S ribosomes and their 50S and 30S subunits in favor of the free subunits, thus enhancing the availability of 30S subunits on which protein synthesis initiation begins (By similarity)	J	Cj0207	infC	translation initiation factor IF-3)	IF-3 binds to the 30S ribosomal subunit and shifts the equilibrum between 70S ribosomes and their 50S and 30S subunits in favor of the free subunits, thus enhancing the availability of 30S subunits on which protein synthesis initiation begins (By similarity)	J
Cla_0036	(ligA-2)	DNA ligase)	-1.08241	0.000549802	down	DNA ligase	L	CCO1793	ligA-2	DNA ligase)	-0.389562	0.345714	-	DNA ligase	L	Cj1669c	(ligA-2)	ATP-dependent DNA ligase)	DNA ligase	L
Cla_0039	-	cation ABC transporter, periplasmic cation-binding protein)	1.17326	4.32324e-05	up	flagellar basal-body rod protein	Q	no ortholog	-	-	-	-	-	-	-	no ortholog	-	-	-	-
Cla_0045	xth	exodeoxyribonuclease III)	0.808209	0.00542139	up	Exodeoxyribonuclease III	L	CCO0327	xth	exodeoxyribonuclease III)	-0.149389	0.747419	-	Exodeoxyribonuclease III	L	Cj0255c	exoA	exodeoxyribonuclease)	Exodeoxyribonuclease III	L
Cla_0047	-	hypothetical protein)	-0.913397	0.0103843	down	Lipoprotein	S	no ortholog	-	-	-	-	-	-	-	no ortholog	-	-	-	-
Cla_0070	rplX	50S ribosomal protein L24)	-1.1646	0.0025018	down	One of two assembly initiator proteins, it binds directly to the 5'-end of the 23S rRNA, where it nucleates assembly of the 50S subunit (By similarity)	J	CCO1817	rplX	ribosomal protein L24)	0.0710314	0.897482	-	-	J	Cj1696c	rplX	50S ribosomal protein L24)	One of the proteins that surrounds the polypeptide exit tunnel on the outside of the subunit (By similarity)	J
Cla_0071	rplE	50S ribosomal protein L5)	-0.950956	0.00723796	down	This is 1 of the proteins that binds and probably mediates the attachment of the 5S RNA into the large ribosomal subunit, where it forms part of the central protuberance. In the 70S ribosome it contacts protein S13 of the 30S subunit (bridge B1b), connecting the 2 subunits	J	CCO1816	(rplE)	50S ribosomal protein L5 Cj1695c)	-0.0851168	0.857576	-	This is 1 of the proteins that binds and probably mediates the attachment of the 5S RNA into the large ribosomal subunit, where it forms part of the central protuberance. In the 70S ribosome it contacts protein S13 of the 30S subunit (bridge B1b), connecting the 2 subunits	J	Cj1695c	rplE	50S ribosomal protein L5)	This is 1 of the proteins that binds and probably mediates the attachment of the 5S RNA into the large ribosomal subunit, where it forms part of the central protuberance. In the 70S ribosome it contacts protein S13 of the 30S subunit (bridge B1b), connecting the 2 subunits	J
Cla_0074	rplF	50S ribosomal protein L6)	-0.987399	0.00279317	down	This protein binds to the 23S rRNA, and is important in its secondary structure. It is located near the subunit interface in the base of the L7 L12 stalk, and near the tRNA binding site of the peptidyltransferase center (By similarity)	J	CCO1813	(rplF)	50S ribosomal protein L6 Cj1692c)	-0.0464896	0.924365	-	This protein binds to the 23S rRNA, and is important in its secondary structure. It is located near the subunit interface in the base of the L7 L12 stalk, and near the tRNA binding site of the peptidyltransferase center (By similarity)	J	Cj1692c	rplF	50S ribosomal protein L6)	This protein binds to the 23S rRNA, and is important in its secondary structure. It is located near the subunit interface in the base of the L7 L12 stalk, and near the tRNA binding site of the peptidyltransferase center (By similarity)	J
Cla_0078	secY	preprotein translocase subunit SecY)	-0.817312	0.0255626	down	The central subunit of the protein translocation channel SecYEG. Consists of two halves formed by TMs 1-5 and 6-10. These two domains form a lateral gate at the front which open onto the bilayer between TMs 2 and 7, and are clamped together by SecE at the back. The channel is closed by both a pore ring composed of hydrophobic SecY resides and a short helix (helix 2A) on the extracellular side of …	U	CCO1809	(secY)	preprotein translocase, SecY subunit)	0.156144	0.67823	-	The central subunit of the protein translocation channel SecYEG. Consists of two halves formed by TMs 1-5 and 6-10. These two domains form a lateral gate at the front which open onto the bilayer between TMs 2 and 7, and are clamped together by SecE at the back. The channel is closed by both a pore ring composed of hydrophobic SecY resides and a short helix (helix 2A) on the extracellular side of …	U	Cj1688c	secY	protein translocase subunit SecY)	The central subunit of the protein translocation channel SecYEG. Consists of two halves formed by TMs 1-5 and 6-10. These two domains form a lateral gate at the front which open onto the bilayer between TMs 2 and 7, and are clamped together by SecE at the back. The channel is closed by both a pore ring composed of hydrophobic SecY resides and a short helix (helix 2A) on the extracellular side of …	U
Cla_0084	sdaC	L-serine transporter)	-0.81035	0.010691	down	Serine transporter	E	CCO0199	sdaC	serine transporter (sdaC))	-0.297849	0.431419	-	Serine transporter	E	no ortholog	-	-	-	-
Cla_0085	sdaA	L-serine dehydratase)	-1.17346	0.00118829	down	L-serine dehydratase	E	CCO0200	sdaA	L-serine dehydratase 1)	0.237177	0.555861	-	L-serine dehydratase	E	Cj1624c	sdaA	L-serine dehydratase)	L-serine dehydratase	E
Cla_0089	-	MFS transporter)	-0.835071	0.0105293	down	-	-	no ortholog	-	-	-	-	-	-	-	no ortholog	-	-	-	-
Cla_0104	hisIE	bifunctional phosphoribosyl-AMP cyclohydrolase/phosphoribosyl-ATP pyrophosphatase)	-0.795518	0.0467816	down	Phosphoribosyl-amp cyclohydrolase	E	no ortholog	-	-	-	-	-	-	-	no ortholog	-	-	-	-
Cla_0109	-	drug resistance transporter, Bcr/CflA family)	-0.683153	0.0302484	down	drug resistance transporter, Bcr CflA	P	no ortholog	-	-	-	-	-	-	-	no ortholog	-	-	-	-
Cla_0117	iamB	ABC transporter permease)	-1.03963	0.00108011	down	ABC transporter (permease)	Q	no ortholog	-	-	-	-	-	-	-	no ortholog	-	-	-	-
Cla_0118	iamA	ABC transporter ATP-binding protein)	-0.991367	0.000813868	down	ABC transporter	Q	CCO0167	(iamA)	ABC transporter)	-0.427873	0.318234	-	ABC transporter	Q	Cj1647	iamA	ABC transporter ATP-binding protein)	ABC transporter	Q
Cla_0119	-	ABC transporter substrate-binding protein)	-0.817861	0.00744403	down	Virulence factor Mce family protein	R	no ortholog	-	-	-	-	-	-	-	no ortholog	-	-	-	-
Cla_0120	-	hypothetical protein)	-1.45499	3.92704e-06	down	-	-	no ortholog	-	-	-	-	-	-	-	no ortholog	-	-	-	-
Cla_0135	-	hypothetical protein)	1.17654	0.000175997	up	-	-	no ortholog	-	-	-	-	-	-	-	no ortholog	-	-	-	-
Cla_0140	aspA	aspartate ammonia-lyase)	-0.246824	0.550025	-	fumarate hydratase class II	C	CCO0141	aspA	aspartate ammonia-lyase)	0.638301	0.0187313	up	fumarate hydratase class II	C	Cj0087	aspA	aspartate ammonia-lyase)	fumarate hydratase class II	C
Cla_0148	-	hypothetical protein)	0.000529557	0.9982	-	-	S	CCO0320	-	conserved hypothetical protein)	-1.40794	5.22114e-05	down	-	S	Cj0249	-	hypothetical protein)	FIST N domain	S
Cla_0153	recA	recombinase A)	0.0227663	0.95995	-	Can catalyze the hydrolysis of ATP in the presence of single-stranded DNA, the ATP-dependent uptake of single-stranded DNA by duplex DNA, and the ATP-dependent hybridization of homologous single-stranded DNAs. It interacts with LexA causing its activation and leading to its autocatalytic cleavage (By similarity)	L	CCO1797	recA	recA protein)	0.658161	0.0126594	up	Can catalyze the hydrolysis of ATP in the presence of single-stranded DNA, the ATP-dependent uptake of single-stranded DNA by duplex DNA, and the ATP-dependent hybridization of homologous single-stranded DNAs. It interacts with LexA causing its activation and leading to its autocatalytic cleavage (By similarity)	L	Cj1673c	recA	recombinase A)	Can catalyze the hydrolysis of ATP in the presence of single-stranded DNA, the ATP-dependent uptake of single-stranded DNA by duplex DNA, and the ATP-dependent hybridization of homologous single-stranded DNAs. It interacts with LexA causing its activation and leading to its autocatalytic cleavage (By similarity)	L
Cla_0154	-	hypothetical protein)	0.933942	0.00180612	up	Pfam:DUF178	R	CCO1798	-	conserved hypothetical protein)	-0.110282	0.80578	-	Pfam:DUF178	R	Cj1674	-	hypothetical protein)	Pfam:DUF178	R
Cla_0156	murB	UDP-N-acetylenolpyruvoylglucosamine reductase)	-0.0768283	0.853896	-	Cell wall formation (By similarity)	M	CCO1800	murB2	UDP-N-acetoenolpyruvoylglucosamine reductase)	-0.747096	0.0124353	down	-	M	Cj1676	murB	UDP-N-acetylenolpyruvoylglucosamine reductase)	Cell wall formation (By similarity)	M
Cla_0157	-	hypothetical protein)	-0.861691	0.0053501	down	-	-	no ortholog	-	-	-	-	-	-	-	no ortholog	-	-	-	-
Cla_0159	-	Na+/H+ antiporter)	-0.833472	0.0124455	down	Sodium hydrogen exchanger	P	CCO1805	-	probable transmembrane transport protein Cj1684c)	0.223164	0.630458	-	-	P	Cj1684c	-	transmembrane transport protein)	Na H antiporter	P
Cla_0161	topA	DNA topoisomerase I)	0.58321	0.0647845	-	Releases the supercoiling and torsional tension of DNA, which is introduced during the DNA replication and transcription, by transiently cleaving and rejoining one strand of the DNA duplex. Introduces a single-strand break via transesterification at a target site in duplex DNA. The scissile phosphodiester is attacked by the catalytic tyrosine of the enzyme, resulting in the formation of a DNA-(5'…	L	CCO1807	topA	DNA topoisomerase I)	0.723405	0.00666915	up	Releases the supercoiling and torsional tension of DNA, which is introduced during the DNA replication and transcription, by transiently cleaving and rejoining one strand of the DNA duplex. Introduces a single-strand break via transesterification at a target site in duplex DNA. The scissile phosphodiester is attacked by the catalytic tyrosine of the enzyme, resulting in the formation of a DNA-(5'…	L	Cj1686c	topA	DNA topoisomerase I)	Releases the supercoiling and torsional tension of DNA, which is introduced during the DNA replication and transcription, by transiently cleaving and rejoining one strand of the DNA duplex. Introduces a single-strand break via transesterification at a target site in duplex DNA. The scissile phosphodiester is attacked by the catalytic tyrosine of the enzyme, resulting in the formation of a DNA-(5'…	L
Cla_0163	flaA	flagellin)	0.539608	0.160615	-	Flagellin	N	CCO1444	(flaA)	flagellin (flaA))	0.853936	0.00982558	up	Flagellin	N	Cj1339c	flaA	flagellin A)	Flagellin	N
Cla_0171	fliN	flagellar motor switch protein)	-0.786485	0.041715	down	Flagellar motor switch protein	N	CCO0439	(fliN)	flagellar switch protein)	0.160943	0.705081	-	Flagellar motor switch protein	N	Cj0351	fliN	flagellar motor switch protein)	Flagellar motor switch protein	N
Cla_0172	-	hypothetical protein)	-0.871795	0.00327668	down	-	-	no ortholog	-	-	-	-	-	-	-	no ortholog	-	-	-	-
Cla_0174	fdxB	ferredoxin)	0.866987	0.00726151	up	4fe-4s ferredoxin, iron-sulfur binding	C	CCO0442	(fdxB)	ferredoxin)	0.0657613	0.892173	-	-	C	Cj0354c	fdxB	ferredoxin)	-	C
Cla_0176	folB	dihydroneopterin aldolase)	0.842732	0.00684732	up	-	-	no ortholog	-	-	-	-	-	-	-	no ortholog	-	-	-	-
Cla_0179	-	hypothetical protein)	0.649461	0.0494677	up	Lipoprotein	S	no ortholog	-	-	-	-	-	-	-	no ortholog	-	-	-	-
Cla_0185	obgE	GTPase ObgE)	0.610968	0.0830599	-	An essential GTPase which binds GTP, GDP and possibly (p)ppGpp with moderate affinity, with high nucleotide exchange rates and a fairly low GTP hydrolysis rate (By similarity). It may play a role in control of the cell cycle, stress response, ribosome biogenesis and in those bacteria that undergo differentiation, in morphogenesis control	R	CCO0148	obg	GTP-binding protein Obg)	-1.29156	1.37439e-07	down	An essential GTPase which binds GTP, GDP and possibly (p)ppGpp with moderate affinity, with high nucleotide exchange rates and a fairly low GTP hydrolysis rate (By similarity). It may play a role in control of the cell cycle, stress response, ribosome biogenesis and in those bacteria that undergo differentiation, in morphogenesis control	R	Cj0096	obgE	GTPase ObgE)	An essential GTPase which binds GTP, GDP and possibly (p)ppGpp with moderate affinity, with high nucleotide exchange rates and a fairly low GTP hydrolysis rate (By similarity). It may play a role in control of the cell cycle, stress response, ribosome biogenesis and in those bacteria that undergo differentiation, in morphogenesis control	R
Cla_0187	birA	biotin--protein ligase)	0.635493	0.0443	up	-	H	CCO1782	(birA)	biotin--acetyl-CoA-carboxylase ligase)	1.0723	3.06204e-06	up	-	H	Cj0099	birA	biotin--[acetyl-CoA-carboxylase] synthetase)	biotin--protein ligase (EC 6.3.4.15)	H
Cla_0197	exbB1	TonB system transport protein ExbB)	-0.838349	0.0158594	down	transport protein	U	no ortholog	-	-	-	-	-	-	-	no ortholog	-	-	-	-
Cla_0198	exbD1	TonB system transport protein ExbD)	-0.787405	0.0228169	down	transport protein	U	CCO1771	(exbD3)	exbD/tolR family transport protein Cj0110)	-0.181856	0.702378	-	-	U	Cj0110	exbD3	ExbD/TolR family transport protein)	Biopolymer transport protein ExbD TolR	U
Cla_0204	fabD	malonyl CoA-ACP transacylase)	-0.633581	0.0367475	down	-	I	CCO1765	fabD	malonyl CoA-acyl carrier protein transacylase)	-0.545809	0.102546	-	-	I	Cj0116	fabD	malonyl CoA-acyl carrier protein transacylase)	Malonyl coA-acyl carrier protein transacylase	I
Cla_0207	-	amidase)	-1.36875	1.32789e-05	down	isochorismatase	Q	CCO1762	-	conserved hypothetical protein)	-0.447175	0.249717	-	isochorismatase	Q	Cj0119	-	hydrolase)	isochorismatase	Q
Cla_0208	-	recombination protein RecO)	-0.197466	0.650862	-	recombination protein RecO	S	CCO1761	-	conserved hypothetical protein)	-1.34171	0.00032808	down	recombination protein RecO	S	Cj0120	-	recombination protein RecO)	recombination protein RecO	S
Cla_0210	dusB	tRNA-dihydrouridine synthase B)	-0.714476	0.03088	down	Catalyzes the synthesis of dihydrouridine, a modified base found in the D-loop of most tRNAs (By similarity)	J	CCO1756	(dusB)	probable transcription regulator Cj0123c)	-0.825495	0.0191608	down	Catalyzes the synthesis of dihydrouridine, a modified base found in the D-loop of most tRNAs (By similarity)	J	Cj0123c	-	tRNA-dihydrouridine synthase)	Catalyzes the synthesis of dihydrouridine a modified base found in the D-loop of most tRNAs (By similarity)	J
Cla_0213	-	hypothetical protein)	-1.0295	0.00228904	down	Specifically methylates the pseudouridine at position 1915 (m3Psi1915) in 23S rRNA (By similarity)	S	CCO1753	-	conserved hypothetical secreted protein)	-0.364093	0.384328	-	Specifically methylates the pseudouridine at position 1915 (m3Psi1915) in 23S rRNA (By similarity)	S	Cj0126c	-	hypothetical protein)	Specifically methylates the pseudouridine at position 1915 (m3Psi1915) in 23S rRNA (By similarity)	S
Cla_0217	-	peptidase, M23/M37 family)	0.676852	0.0494677	up	peptidase	M	CCO1748	-	probable periplasmic protein Cj0131)	-0.0644849	0.897482	-	peptidase	M	Cj0131	-	peptidase M23 family protein)	peptidase	M
Cla_0223	rbfA	ribosome-binding factor A)	-1.34085	9.97985e-05	down	Associates with free 30S ribosomal subunits (but not with 30S subunits that are part of 70S ribosomes or polysomes). Essential for efficient processing of 16S rRNA. May interact with the 5'-terminal helix region of 16S rRNA (By similarity)	J	CCO1742	rbfA	ribosome-binding factor A)	0.209667	0.596356	-	Associates with free 30S ribosomal subunits (but not with 30S subunits that are part of 70S ribosomes or polysomes). Essential for efficient processing of 16S rRNA. May interact with the 5'-terminal helix region of 16S rRNA (By similarity)	J	Cj0137	rbfA	ribosome-binding factor A)	Associates with free 30S ribosomal subunits (but not with 30S subunits that are part of 70S ribosomes or polysomes). Essential for efficient processing of 16S rRNA. May interact with the 5'-terminal helix region of 16S rRNA (By similarity)	J
Cla_0227	ribD	riboflavin biosynthesis protein)	1.21713	0.000121066	up	riboflavin biosynthesis protein	H	CCO0202	ribD	riboflavin biosynthesis protein (ribG))	0.338843	0.377864	-	-	H	Cj1622	ribD	riboflavin-specific deaminase/reductase)	riboflavin biosynthesis protein	H
Cla_0239	-	lysine decarboxylase)	-1.0097	0.00119278	down	decarboxylase family	S	no ortholog	-	-	-	-	-	-	-	no ortholog	-	-	-	-
Cla_0242	pgpA	phosphatidylglycerophosphatase A)	-1.16398	0.000465017	down	phosphatidylglycerophosphatase a	I	no ortholog	-	-	-	-	-	-	-	Cj1610	pgpA	phosphatidylglycerophosphatase)	phosphatidylglycerophosphatase a	I
Cla_0251	-	hypothetical protein)	0.875065	0.011218	up	protein family UPF0029, Impact, N-terminal	S	CCO0515	-	conserved hypothetical protein)	0.255863	0.563034	-	-	S	Cj0429c	-	hypothetical protein)	protein family UPF0029, Impact, N-terminal	S
Cla_0257	-	tRNA(Ile)-lysidine synthase (tRNA(Ile)-lysidinesynthetase) (tRNA(Ile)-2-lysyl-cytidine synthase))	0.730531	0.0200986	up	-	-	no ortholog	-	-	-	-	-	-	-	no ortholog	-	-	-	-
Cla_0258	-	radical SAM protein)	0.761483	0.0203998	up	Catalyzes the methylthiolation of an aspartic acid residue of ribosomal protein S12 (By similarity)	J	CCO1560	-	MiaB-like tRNA modifying enzyme YliG, TIGR01125)	0.466388	0.16611	-	Catalyzes the methylthiolation of an aspartic acid residue of ribosomal protein S12 (By similarity)	J	Cj1454c	-	ribosomal protein S12 methylthiotransferase)	Catalyzes the methylthiolation of an aspartic acid residue of ribosomal protein S12 (By similarity)	J
Cla_0259	prfB	peptide chain release factor 2)	0.723804	0.0356704	up	Peptide chain release factor 2 directs the termination of translation in response to the peptide chain termination codons UGA and UAA (By similarity)	J	CCO1561	prfB	peptide chain release factor 2)	-0.508982	0.0684706	-	Peptide chain release factor 2 directs the termination of translation in response to the peptide chain termination codons UGA and UAA (By similarity)	J	Cj1455	prfB	peptide chain release factor 2)	Peptide chain release factor 2 directs the termination of translation in response to the peptide chain termination codons UGA and UAA (By similarity)	J
Cla_0277	-	endoribonuclease L-PSP)	-1.24406	8.36144e-06	down	endoribonuclease L-psp	J	CCO1499	-	endoribonuclease L-PSP, putative)	-0.866301	0.00162551	down	endoribonuclease L-psp	J	Cj1388	-	endoribonuclease L-PSP)	endoribonuclease L-psp	J
Cla_0290	kpsM	capsular polysaccharide ABC transporter permease)	0.737485	0.016347	up	-	V	no ortholog	-	-	-	-	-	-	-	no ortholog	-	-	-	-
Cla_0296	-	hypothetical protein)	-0.916884	0.00200168	down	LicD family	S	no ortholog	-	-	-	-	-	-	-	no ortholog	-	-	-	-
Cla_0300	-	capsular polysaccharide biosynthesis protein)	-0.831075	0.0151361	down	-	-	no ortholog	-	-	-	-	-	-	-	no ortholog	-	-	-	-
Cla_0305	-	capsular polysaccharide biosynthesis protein, nucleotidyltransferase)	-0.663149	0.0367475	down	-	-	no ortholog	-	-	-	-	-	-	-	no ortholog	-	-	-	-
Cla_0307	-	hypothetical protein)	-1.0387	0.000225591	down	-	S	no ortholog	-	-	-	-	-	-	-	no ortholog	-	-	-	-
Cla_0315	-	glutamine amidotransferase)	-0.994222	0.00230614	down	Glutamine amidotransferase	R	no ortholog	-	-	-	-	-	-	-	no ortholog	-	-	-	-
Cla_0320	-	glycosyltransferase)	0.701849	0.0202149	up	-	-	no ortholog	-	-	-	-	-	-	-	no ortholog	-	-	-	-
Cla_0324	nusA	transcription elongation factor NusA)	0.0959023	0.845157	-	-	K	CCO0551	nusA	transcription termination factor NusA)	-1.37824	4.46742e-09	down	Transcription elongation factor NusA	K	Cj0460	nusA	transcription elongation factor NusA)	Transcription elongation factor NusA	K
Cla_0325	-	hypothetical protein)	0.671347	0.02632	up	-	S	CCO0550	-	conserved hypothetical protein)	0.44273	0.177448	-	-	S	Cj0459c	-	hypothetical protein)	-	S
Cla_0332	lgt	prolipoprotein diacylglyceryl transferase)	0.106774	0.784654	-	Transfers the N-acyl diglyceride group on what will become the N-terminal cysteine of membrane lipoproteins (By similarity)	M	CCO0496	lgt	prolipoprotein diacylglyceryl transferase)	0.753206	0.00684154	up	Transfers the N-acyl diglyceride group on what will become the N-terminal cysteine of membrane lipoproteins (By similarity)	M	Cj0407	lgt	prolipoprotein diacylglyceryl transferase)	Transfers the N-acyl diglyceride group on what will become the N-terminal cysteine of membrane lipoproteins (By similarity)	M
Cla_0337	-	ATP/GTP-binding protein)	-1.26447	1.39123e-05	down	-	-	no ortholog	-	-	-	-	-	-	-	no ortholog	-	-	-	-
Cla_0343	-	NADP-dependent alcohol dehydrogenase)	0.557522	0.0830599	-	alcohol dehydrogenase	C	CCO1660	-	probable alcohol dehydrogenase (NADP) Cj1548c)	0.648462	0.0257379	up	alcohol dehydrogenase	C	Cj1548c	-	NADP-dependent alcohol dehydrogenase)	alcohol dehydrogenase	C
Cla_0344	hsdR	type I restriction-modification system, R subunit)	0.0206532	0.961453	-	type I restriction enzyme EcoKI subunit R	V	CCO1661	(hsdR)	HsdR)	0.669355	0.0238986	up	Type I restriction-modification system, R subunit	V	no ortholog	-	-	-	-
Cla_0346	rloG	hypothetical protein)	0.74711	0.0114222	up	-	-	no ortholog	-	-	-	-	-	-	-	no ortholog	-	-	-	-
Cla_0348	mloC	hypothetical protein)	-0.639841	0.0440306	down	DNA-binding protein	S	no ortholog	-	-	-	-	-	-	-	no ortholog	-	-	-	-
Cla_0353	-	multicopper oxidase)	0.865358	0.00318937	up	Multicopper oxidase	Q	CCO1623	-	probable periplasmic oxidoreductase Cj1516)	0.834252	0.00151701	up	Multicopper oxidase	Q	Cj1516	-	oxidoreductase)	Multicopper oxidase	Q
Cla_0361	-	transcriptional regulator)	-0.955079	0.00390551	down	selenium metabolism protein yedf	S	no ortholog	-	-	-	-	-	-	-	Cj1505c	-	two-component response regulator)	selenium metabolism protein yedf	S
Cla_0362	selD	selenide, water dikinase ( start at 335663))	-1.08961	0.000849704	down	Synthesizes selenophosphate from selenide and ATP (By similarity)	E	no ortholog	-	-	-	-	-	-	-	no ortholog	-	-	-	-
Cla_0366	-	hypothetical protein)	0.0680171	0.874349	-	YeeE YedE family protein	S	CCO1608	-	probable integral membrane protein Cj1500)	-0.922758	0.00286078	down	YeeE YedE family protein	S	Cj1500	-	inner membrane protein)	YeeE YedE family protein	S
Cla_0370	-	hypothetical protein)	-0.897921	0.00264312	down	-	-	no ortholog	-	-	-	-	-	-	-	no ortholog	-	-	-	-
Cla_0372	pyrAa	carbamoyl phosphate synthase small subunit)	0.0332912	0.94002	-	carbamoyl-phosphate synthetase glutamine chain	F	CCO1602	carA	carbamoyl-phosphate synthase, small subunit)	0.58851	0.0302113	up	carbamoyl-phosphate synthetase glutamine chain	F	Cj1494c	carA	carbamoyl phosphate synthase small subunit)	carbamoyl-phosphate synthetase glutamine chain	F
Cla_0373	-	hypothetical protein)	-1.11438	0.000225591	down	-	-	no ortholog	-	-	-	-	-	-	-	no ortholog	-	-	-	-
Cla_0378	-	hypothetical protein)	0.942645	0.00318471	up	-	-	no ortholog	-	-	-	-	-	-	-	no ortholog	-	-	-	-
Cla_0383	-	MCP-domain signal transduction protein)	0.649184	0.0359247	up	-	-	no ortholog	-	-	-	-	-	-	-	no ortholog	-	-	-	-
Cla_0385	rpsI	30S ribosomal protein S9)	0.0633259	0.891354	-	30S ribosomal protein S9	J	CCO1585	rpsI	ribosomal protein S9)	0.720453	0.0214958	up	30S ribosomal protein S9	J	Cj1479c	rpsI	30S ribosomal protein S9)	30S ribosomal protein S9	J
Cla_0390	ctsD	type II protein secretion system D protein CtsD)	-1.12365	0.000225591	down	Type II and III secretion system protein	U	no ortholog	-	-	-	-	-	-	-	no ortholog	-	-	-	-
Cla_0391	ctsX	transformation system protein CtsG)	-2.09189	6.96001e-08	down	-	-	no ortholog	-	-	-	-	-	-	-	no ortholog	-	-	-	-
Cla_0392	ctsE	type II protein secretion system E protein CtsE)	-0.834801	0.0151893	down	type ii secretion system protein e	U	no ortholog	-	-	-	-	-	-	-	no ortholog	-	-	-	-
Cla_0394	-	hypothetical protein)	-0.766388	0.0267541	down	membrAne	S	no ortholog	-	-	-	-	-	-	-	no ortholog	-	-	-	-
Cla_0395	-	hypothetical protein)	-0.839508	0.0192051	down	Protein of unknown function (DUF2400)	S	CCO1574	-	conserved hypothetical protein)	-0.590939	0.0730956	-	Protein of unknown function (DUF2400)	S	Cj1467	-	hypothetical protein)	Protein of unknown function (DUF2400)	S
Cla_0399	-	hypothetical protein)	-0.935084	0.00464336	down	-	S	no ortholog	-	-	-	-	-	-	-	no ortholog	-	-	-	-
Cla_0400	flgI	flagellar basal body P-ring biosynthesis protein FlgA)	-0.79805	0.0121316	down	Assembles around the rod to form the L-ring and probably protects the motor basal body from shearing forces during rotation (By similarity)	N	CCO1569	flgI	flagellar P-ring protein FlgI)	-0.812897	0.00126532	down	Assembles around the rod to form the L-ring and probably protects the motor basal body from shearing forces during rotation (By similarity)	N	Cj1462	flgI	flagellar basal body P-ring protein)	Assembles around the rod to form the L-ring and probably protects the motor basal body from shearing forces during rotation (By similarity)	N
Cla_0401	-	methylase)	-1.19275	6.65147e-05	down	Methyltransferase	L	CCO1568	-	probable DNA methylase Cj1461)	-0.516833	0.120544	-	-	L	Cj1461	-	DNA methylase)	Methyltransferase	L
Cla_0402	-	hypothetical protein)	-1.04736	0.000915982	down	-	-	no ortholog	-	-	-	-	-	-	-	no ortholog	-	-	-	-
Cla_0407	-	hypothetical protein)	-1.09208	0.0104873	down	conserved protein UCP020408	S	CCO1494	-	conserved hypothetical protein)	-0.632175	NA	-	conserved protein UCP020408	S	Cj1384c	-	hypothetical protein)	conserved protein UCP020408	S
Cla_0410	-	hypothetical protein)	-1.51113	4.94912e-06	down	-	-	no ortholog	-	-	-	-	-	-	-	no ortholog	-	-	-	-
Cla_0411	-	hypothetical protein)	-1.01837	0.00103981	down	integral membrane protein	S	no ortholog	-	-	-	-	-	-	-	no ortholog	-	-	-	-
Cla_0413	-	ATP/GTP-binding protein)	0.731384	0.0154646	up	-	-	no ortholog	-	-	-	-	-	-	-	no ortholog	-	-	-	-
Cla_0416	pgk	phosphoglycerate kinase)	-0.0438058	0.935609	-	Phosphoglycerate kinase	G	CCO1510	pgk	phosphoglycerate kinase)	0.595282	0.0368911	up	Phosphoglycerate kinase	G	Cj1402c	pgk	phosphoglycerate kinase)	Phosphoglycerate kinase	G
Cla_0417	gapA	glyceraldehyde-3-phosphate dehydrogenase)	0.678236	0.0238541	up	glyceraldehyde-3-phosphate dehydrogenase	G	CCO1511	gap	glyceraldehyde-3-phosphate dehydrogenase, type I)	0.68095	0.0253165	up	glyceraldehyde-3-phosphate dehydrogenase	G	Cj1403c	gapA	glyceraldehyde 3-phosphate dehydrogenase)	glyceraldehyde-3-phosphate dehydrogenase	G
Cla_0421	-	hypothetical protein)	0.897787	0.00285358	up	-	-	no ortholog	-	-	-	-	-	-	-	no ortholog	-	-	-	-
Cla_0423	-	HIT family hydrolase)	-1.01292	0.00130926	down	-	FG	CCO0504	-	HIT domain protein)	1.24147	4.66391e-06	up	Histidine triad (HIT) protein	FG	Cj0419	-	histidine triad (HIT) family protein)	histidine triad (hIT) protein	FG
Cla_0427	-	hypothetical protein)	0.349794	0.314173	-	radical SAM domain protein	H	CCO1477	-	conserved hypothetical protein TIGR00423)	1.319	7.21397e-08	up	radical SAM domain protein	H	Cj1368	-	hypothetical protein)	radical SAM domain protein	H
Cla_0428	-	xanthine/uracil permease)	0.0146683	0.974155	-	Xanthine uracil vitamin C permease	R	CCO1478	-	probable transmembrane transport protein Cj1369)	0.750852	0.00839791	up	Xanthine uracil vitamin C permease	R	Cj1369	-	permease)	Xanthine uracil vitamin C permease	R
Cla_0432	-	hypothetical protein)	-0.70528	0.0264301	down	integral membrane protein	S	no ortholog	-	-	-	-	-	-	-	no ortholog	-	-	-	-
Cla_0435	-	hypothetical protein)	1.20721	7.52927e-05	up	Protein of unknown function (DUF328)	S	no ortholog	-	-	-	-	-	-	-	no ortholog	-	-	-	-
Cla_0447	rplJ	50S ribosomal protein L10)	-1.14805	0.00340368	down	50s ribosomal protein L10	J	CCO0573	(rplJ)	50S ribosomal protein L10 Cj0476)	-0.477545	0.0956524	-	50s ribosomal protein L10	J	Cj0476	rplJ	50S ribosomal protein L10)	50s ribosomal protein L10	J
Cla_0451	rpsL	30S ribosomal protein S12)	-0.695628	0.0344207	down	Interacts with and stabilizes bases of the 16S rRNA that are involved in tRNA selection in the A site and with the mRNA backbone. Located at the interface of the 30S and 50S subunits, it traverses the body of the 30S subunit contacting proteins on the other side and probably holding the rRNA structure together. The combined cluster of proteins S8, S12 and S17 appears to hold together the shoulder…	J	CCO0588	rpsL	ribosomal protein S12)	-0.607029	0.0223789	down	Interacts with and stabilizes bases of the 16S rRNA that are involved in tRNA selection in the A site and with the mRNA backbone. Located at the interface of the 30S and 50S subunits, it traverses the body of the 30S subunit contacting proteins on the other side and probably holding the rRNA structure together. The combined cluster of proteins S8, S12 and S17 appears to hold together the shoulder…	J	Cj0491	rpsL	30S ribosomal protein S12)	Interacts with and stabilizes bases of the 16S rRNA that are involved in tRNA selection in the A site and with the mRNA backbone. Located at the interface of the 30S and 50S subunits, it traverses the body of the 30S subunit contacting proteins on the other side and probably holding the rRNA structure together. The combined cluster of proteins S8, S12 and S17 appears to hold together the shoulder…	J
Cla_0458	-	saccharopine dehydrogenase)	0.967416	0.00406816	up	saccharopine dehydrogenase	E	CCO1705	-	saccharopine dehydrogenase)	0.301465	0.349645	-	saccharopine dehydrogenase	E	Cj0172c	-	saccharopine dehydrogenase)	saccharopine dehydrogenase	E
Cla_0459	modB	molybdenum ABC transporter permease)	0.915656	0.00316699	up	(ABC) transporter	P	no ortholog	-	-	-	-	-	-	-	no ortholog	-	-	-	-
Cla_0465	-	hypothetical protein)	0.987487	0.00334227	up	metal-binding protein	S	no ortholog	-	-	-	-	-	-	-	no ortholog	-	-	-	-
Cla_0470	dnaX	DNA polymerase III subunits gamma and tau)	-0.908439	0.00315023	down	DNA polymerase iii	L	CCO1231	dnaZX	DNA polymerase III gamma and tau subunits (dnaX))	-0.399	0.227286	-	DNA polymerase iii	L	Cj1157	dnaX	DNA polymerase III subunits gamma and tau)	DNA polymerase iii	L
Cla_0482	-	hypothetical protein)	-1.08057	0.00053493	down	-	-	no ortholog	-	-	-	-	-	-	-	no ortholog	-	-	-	-
Cla_0492	aroE	shikimate 5-dehydrogenase)	-0.864832	0.00735553	down	Shikimate 5-dehydrogenase	E	no ortholog	-	-	-	-	-	-	-	no ortholog	-	-	-	-
Cla_0493	dnaJ	molecular chaperone DnaJ)	1.39483	3.08893e-06	up	ATP binding to DnaK triggers the release of the substrate protein, thus completing the reaction cycle. Several rounds of ATP-dependent interactions between DnaJ, DnaK and GrpE are required for fully efficient folding. Also involved, together with DnaK and GrpE, in the DNA replication of plasmids through activation of initiation proteins (By similarity)	O	CCO0682	dnaJ	heat shock protein)	0.113521	0.788707	-	ATP binding to DnaK triggers the release of the substrate protein, thus completing the reaction cycle. Several rounds of ATP-dependent interactions between DnaJ, DnaK and GrpE are required for fully efficient folding. Also involved, together with DnaK and GrpE, in the DNA replication of plasmids through activation of initiation proteins (By similarity)	O	Cj1260c	dnaJ	chaperone protein DnaJ)	ATP binding to DnaK triggers the release of the substrate protein, thus completing the reaction cycle. Several rounds of ATP-dependent interactions between DnaJ, DnaK and GrpE are required for fully efficient folding. Also involved, together with DnaK and GrpE, in the DNA replication of plasmids through activation of initiation proteins (By similarity)	O
Cla_0498	uvrC	excinuclease ABC subunit C)	-0.903721	0.0025018	down	The UvrABC repair system catalyzes the recognition and processing of DNA lesions. UvrC both incises the 5' and 3' sides of the lesion. The N-terminal half is responsible for the 3' incision and the C-terminal half is responsible for the 5' incision (By similarity)	L	CCO1336	uvrC	excinuclease ABC, C subunit)	0.408897	0.188861	-	The UvrABC repair system catalyzes the recognition and processing of DNA lesions. UvrC both incises the 5' and 3' sides of the lesion. The N-terminal half is responsible for the 3' incision and the C-terminal half is responsible for the 5' incision (By similarity)	L	Cj1246c	uvrC	excinuclease ABC subunit C)	The UvrABC repair system catalyzes the recognition and processing of DNA lesions. UvrC both incises the 5' and 3' sides of the lesion. The N-terminal half is responsible for the 3' incision and the C-terminal half is responsible for the 5' incision (By similarity)	L
Cla_0502	-	ribosomal RNA adenine dimethylase; phospholipid N-methyltransferase)	1.06142	0.000262027	up	-	-	no ortholog	-	-	-	-	-	-	-	no ortholog	-	-	-	-
Cla_0505	-	RDD family)	-0.919698	0.0143703	down	RDD protein	S	no ortholog	-	-	-	-	-	-	-	no ortholog	-	-	-	-
Cla_0507	-	hypothetical protein)	-0.731117	0.0396351	down	-	-	no ortholog	-	-	-	-	-	-	-	no ortholog	-	-	-	-
Cla_0524	lolA	outer-membrane lipoprotein carrier protein)	1.3283	6.21924e-06	up	lipoprotein carrier protein	M	no ortholog	-	-	-	-	-	-	-	no ortholog	-	-	-	-
Cla_0526	(flgR)	Fis family transcriptional regulator)	-0.166525	0.694005	-	sigma54 specific transcriptional regulator Fis family	T	CCO1091	rrp-2 (flgR)	response regulator)	0.689477	0.0217727	up	sigma54 specific transcriptional regulator Fis family	T	Cj1024c	flgR	sigma-54 associated transcriptional activator)	sigma54 specific transcriptional regulator Fis family	T
Cla_0536	engA	GTP-binding protein EngA)	0.348393	0.337111	-	GTPase that plays an essential role in the late steps of ribosome biogenesis (By similarity)	R	CCO0475	engA)	GTPase)	1.12751	4.99187e-06	up	GTPase that plays an essential role in the late steps of ribosome biogenesis (By similarity)	R	Cj0386	engA	GTPase Der)	GTPase that plays an essential role in the late steps of ribosome biogenesis (By similarity)	R
Cla_0546	-	DnaJ-like protein)	-0.961698	0.00683331	down	-	-	no ortholog	-	-	-	-	-	-	-	no ortholog	-	-	-	-
Cla_0551	-	hypothetical protein)	-0.726342	0.0358729	down	-	-	no ortholog	-	-	-	-	-	-	-	no ortholog	-	-	-	-
Cla_0557	-	4-hydroxybenzoyl-CoA thioesterase)	-0.675305	0.0452184	down	-	-	no ortholog	-	-	-	-	-	-	-	no ortholog	-	-	-	-
Cla_0561	-	C4-dicarboxylate transporter, anaerobic)	-0.666716	0.0396351	down	Anaerobic c4-dicarboxylate transporter	R	no ortholog	-	-	-	-	-	-	-	no ortholog	-	-	-	-
Cla_0564	-	hypothetical protein)	0.78869	0.0247856	up	-	S	no ortholog	-	-	-	-	-	-	-	no ortholog	-	-	-	-
Cla_0565	-	hypothetical protein)	1.00907	0.000375089	up	Thioesterase superfamily protein	Q	no ortholog	-	-	-	-	-	-	-	no ortholog	-	-	-	-
Cla_0566	-	methyltransferase)	0.809915	0.006363	up	Catalyzes the conversion of 5-hydroxyuridine (ho5U) to 5-methoxyuridine (mo5U) at position 34 in tRNA (By similarity)	R	CCO1042	-	conserved hypothetical protein)	-0.0130284	0.981884	-	Catalyzes the conversion of 5-hydroxyuridine (ho5U) to 5-methoxyuridine (mo5U) at position 34 in tRNA (By similarity)	R	Cj0976	-	tRNA (mo5U34)-methyltransferase)	Catalyzes the conversion of 5-hydroxyuridine (ho5U) to 5-methoxyuridine (mo5U) at position 34 in tRNA (By similarity)	R
Cla_0567	flaC	flagellin)	0.24283	0.517282	-	flagellin	N	CCO0786	(flaC)	flagellin)	0.657823	0.0205402	up	flagellin	N	Cj0720c	flaC	flagellin C)	flagellin	N
Cla_0571	-	ABC transporter ATP-binding protein)	1.11691	0.00013141	up	ABC transporter	R	CCO0989	-	ABC transporter, ATP-binding protein)	-0.486928	0.228014	-	ABC transporter	R	Cj0888c	-	ABC transporter ATP-binding protein)	ABC transporter	R
Cla_0572	-	metallophosphoesterase)	0.705173	0.0212067	up	metallophosphoesterase	R	no ortholog	-	-	-	-	-	-	-	no ortholog	-	-	-	-
Cla_0577	-	hypothetical protein)	0.916777	0.00321235	up	-	-	no ortholog	-	-	-	-	-	-	-	no ortholog	-	-	-	-
Cla_0580	-	hypothetical protein)	-0.719699	0.020006	down	-	S	no ortholog	-	-	-	-	-	-	-	no ortholog	-	-	-	-
Cla_0589	-	arginyl-tRNA-protein transferase)	0.66569	0.0342548	up	May conjugate Arg from its aminoacyl-tRNA to the N- termini of proteins containing an N-terminal aspartate or glutamate	O	CCO1102	-	probable transferase Cj1035c)	0.241251	0.511411	-	May conjugate Arg from its aminoacyl-tRNA to the N- termini of proteins containing an N-terminal aspartate or glutamate	O	Cj1035c	-	arginyl-tRNA--protein transferase)	May conjugate Arg from its aminoacyl-tRNA to the N- termini of proteins containing an N-terminal aspartate or glutamate	O
Cla_0590	-	adenylosuccinate lyase)	0.7307	0.0278444	up	DnaJ domain protein	O	no ortholog	-	-	-	-	-	-	-	no ortholog	-	-	-	-
Cla_0593	-	NifS-like aminotransferase)	0.929007	0.00103981	up	aminotransferase class V	E	CCO0965	-	nifS-like protein)	0.39385	0.225194	-	-	E	Cj0791c	-	aminotransferase)	aminotransferase class V	E
Cla_0594	-	hypothetical protein)	0.808774	0.0123342	up	-	-	no ortholog	-	-	-	-	-	-	-	no ortholog	-	-	-	-
Cla_0598	(glnQ)	amino acid ABC transporter ATP-binding protein)	0.206474	0.617905	-	ABC, transporter	E	CCO1003	glnQ	amino acid ABC transporter, ATP-binding protein)	0.810915	0.00643483	up	ABC, transporter	E	Cj0902	glnQ	glutamine transporter ATP-binding protein)	ABC, transporter	E
Cla_0599	-	amino acid ABC transporter permease)	0.0581586	0.898238	-	amino acid AbC transporter	E	CCO1002	-	amino acid ABC tansporter, permease protein)	0.645093	0.0282955	up	amino acid AbC transporter	E	Cj0901	-	amino acid ABC transporter permease)	amino acid AbC transporter	E
Cla_0604	ribB	bifunctional 3,4-dihydroxy-2-butanone 4-phosphate synthase/GTP cyclohydrolase II protein)	1.01605	0.00118573	up	Catalyzes the conversion of D-ribulose 5-phosphate to formate and 3,4-dihydroxy-2-butanone 4-phosphate (By similarity)	H	CCO1384	ribBA	3,4-dihydroxy-2-butanone 4-phosphate synthase/GTP cyclohydrolase II)	1.13942	1.1535e-06	up	-	H	Cj0572	ribA	bifunctional 3,4-dihydroxy-2-butanone 4-phosphate synthase/GTP cyclohydrolase II protein)	Catalyzes the conversion of D-ribulose 5-phosphate to formate and 3,4-dihydroxy-2-butanone 4-phosphate (By similarity)	H
Cla_0613	ftsX	cell division protein FtsX)	-0.767388	0.0178993	down	cell division protein (ftsX)	D	CCO0665	(ftsX)	cell division membrane protein (ftsX))	0.274213	0.46488	-	cell division protein (ftsX)	D	Cj1276c	-	integral membrane protein)	cell division protein (ftsX)	D
Cla_0624	pgsA	CDP-1,2-diacyl-sn-glycero-3-phosphate phosphatidyltransferase)	-1.07332	0.00127679	down	cdp-diacylglycerol-glycerol-3-phosphate 3-phosphatidyltransferase	I	no ortholog	-	-	-	-	-	-	-	no ortholog	-	-	-	-
Cla_0633	ruvA	Holliday junction DNA helicase RuvA)	-0.721728	0.0466438	down	-	L	no ortholog	-	-	-	-	-	-	-	no ortholog	-	-	-	-
Cla_0635	-	hypothetical protein)	-0.876811	0.0181855	down	-	-	no ortholog	-	-	-	-	-	-	-	no ortholog	-	-	-	-
Cla_0637	murF	UDP-N-acetylmuramoyl-tripeptide--D-alanyl-D- alanine ligase)	-0.150408	0.70471	-	Involved in cell wall formation. Catalyzes the final step in the synthesis of UDP-N-acetylmuramoyl-pentapeptide the precursor of murein (By similarity)	M	CCO0854	murF	UDP-MurNac-pentapeptide presynthetase (murF))	1.33682	3.44135e-07	up	-	M	Cj0795c	murF	UDP-N-acetylmuramoyl-tripeptide D-alanyl-D-alanine ligase)	Involved in cell wall formation. Catalyzes the final step in the synthesis of UDP-N-acetylmuramoyl-pentapeptide the precursor of murein (By similarity)	M
Cla_0642	-	glycosyltransferase)	-0.954756	0.00525459	down	glycosyl transferase family	M	no ortholog	-	-	-	-	-	-	-	no ortholog	-	-	-	-
Cla_0643	-	ABC transporter permease)	-0.974306	0.0025529	down	ABC transporter (permease)	P	no ortholog	-	-	-	-	-	-	-	no ortholog	-	-	-	-
Cla_0652	-	two component response regulator)	0.629433	0.0481348	up	-	-	no ortholog	-	-	-	-	-	-	-	no ortholog	-	-	-	-
Cla_0657	-	hypothetical protein)	-0.72864	0.0268829	down	-	S	no ortholog	-	-	-	-	-	-	-	no ortholog	-	-	-	-
Cla_0659	engB	ribosome biogenesis GTP-binding protein YsxC)	-0.731617	0.0298854	down	Necessary for normal cell division and for the maintenance of normal septation (By similarity)	R	CCO0730	(engB)	GTP-binding protein EngB)	-0.491434	0.200951	-	Necessary for normal cell division and for the maintenance of normal septation (By similarity)	R	no ortholog	-	-	-	-
Cla_0660	-	hypothetical protein)	-0.765574	0.0263673	down	-	-	no ortholog	-	-	-	-	-	-	-	no ortholog	-	-	-	-
Cla_0662	queA	S-adenosylmethionine:tRNA ribosyltransferase-isomerase)	-0.734745	0.0183232	down	Transfers and isomerizes the ribose moiety from AdoMet to the 7-aminomethyl group of 7-deazaguanine (preQ1-tRNA) to give epoxyqueuosine (oQ-tRNA) (By similarity)	J	CCO1379	queA	S-adenosylmethionine:tRNA ribosyltransferase-isomerase)	-0.713008	0.0405863	down	Transfers and isomerizes the ribose moiety from AdoMet to the 7-aminomethyl group of 7-deazaguanine (preQ1-tRNA) to give epoxyqueuosine (oQ-tRNA) (By similarity)	J	Cj0577c	queA	S-adenosylmethionine--tRNA ribosyltransferase-isomerase)	Transfers and isomerizes the ribose moiety from AdoMet to the 7-aminomethyl group of 7-deazaguanine (preQ1-tRNA) to give epoxyqueuosine (oQ-tRNA) (By similarity)	J
Cla_0665	-	hypothetical protein)	0.995406	0.00707469	up	permease	R	no ortholog	-	-	-	-	-	-	-	no ortholog	-	-	-	-
Cla_0671	-	DNA polymerase III subunit delta')	-1.23374	3.3938e-05	down	DNA polymerase III subunit delta'	L	no ortholog	-	-	-	-	-	-	-	no ortholog	-	-	-	-
Cla_0672	folP	dihydropteroate synthase)	-1.20947	3.93467e-05	down	dihydropteroate synthase	H	no ortholog	-	-	-	-	-	-	-	no ortholog	-	-	-	-
Cla_0673	ligA	NAD-dependent DNA ligase LigA)	-0.931825	0.00228904	down	DNA ligase that catalyzes the formation of phosphodiester linkages between 5'-phosphoryl and 3'-hydroxyl groups in double-stranded DNA using NAD as a coenzyme and as the energy source for the reaction. It is essential for DNA replication and repair of damaged DNA (By similarity)	L	CCO1368	(ligA)	DNA ligase (NAD) Cj0586)	-0.158109	0.709205	-	-	L	Cj0586	ligA	DNA ligase)	DNA ligase that catalyzes the formation of phosphodiester linkages between 5'-phosphoryl and 3'-hydroxyl groups in double-stranded DNA using NAD as a coenzyme and as the energy source for the reaction. It is essential for DNA replication and repair of damaged DNA (By similarity)	L
Cla_0674	tlyA	ribosomal RNA large subunit methyltransferase, FtsJ family)	-0.960546	0.00253569	down	Hemolysin A	J	no ortholog	-	-	-	-	-	-	-	no ortholog	-	-	-	-
Cla_0679	-	hypothetical protein)	-0.365263	0.368878	-	Inner membrane protein YohD	S	CCO1029	-	conserved hypothetical integral membrane protein)	-0.707603	0.0151769	down	Inner membrane protein YohD	S	Cj0928	-	integral membrane protein)	Inner membrane protein YohD	S
Cla_0686	-	hypothetical protein)	0.717145	0.0380349	up	radical SAM domain protein	H	CCO0553	-	conserved hypothetical protein TIGR00423)	0.389866	0.227286	-	radical SAM domain protein	H	Cj0462	-	hypothetical protein)	radical SAM domain protein	H
Cla_0688	recG	ATP-dependent DNA helicase RecG)	-0.034195	0.938846	-	ATP-dependent DNA helicase (RecG)	L	CCO0555	recG	ATP-dependent DNA helicase RecG)	-0.820802	0.00620416	down	ATP-dependent DNA helicase (RecG)	L	Cj0464	recG	ATP-dependent DNA helicase RecG)	ATP-dependent DNA helicase (RecG)	L
Cla_0709	purC	phosphoribosylaminoimidazole-succinocarboxamide synthase)	0.164516	0.679193	-	-	F	CCO0612	purC	phosphoribosylaminoimidazole-succinocarboxamide synthase)	0.617595	0.029867	up	SAICAR synthetase	F	Cj0512	purC	phosphoribosylaminoimidazolesuccinocarboxamide synthase)	SAICAR synthetase	F
Cla_0710	(prc)	peptidase, S41 family)	0.390016	0.238298	-	protease	M	CCO0611	prc	protease)	0.822946	0.000915896	up	-	M	Cj0511	(prc)	protease)	protease	M
Cla_0711	clpB	protein disaggregating chaperone ClpB)	1.43604	1.47231e-07	up	ATP-dependent CLP protease ATP-binding subunit	O	CCO0608	(clpB)	ATP-dependent Clp protease, ATP-binding subunit ClpB)	1.91779	3.0845e-18	up	ATP-dependent CLP protease ATP-binding subunit	O	Cj0509c	clpB	chaperone protein ClpB)	ATP-dependent CLP protease ATP-binding subunit	O
Cla_0716	-	hypothetical protein)	0.986123	0.00776762	up	(Periplasmic) protein	S	no ortholog	-	-	-	-	-	-	-	no ortholog	-	-	-	-
Cla_0719	-	soluble lytic murein transglycosylase, SLT family)	-0.686519	0.0305579	down	-	-	no ortholog	-	-	-	-	-	-	-	no ortholog	-	-	-	-
Cla_0721	mobB	molybdopterin-guanine dinucleotide biosynthesis protein B)	-0.284006	0.545827	-	molybdopterin-guanine dinucleotide biosynthesis protein	H	CCO0901	mobB	molybdopterin-guanine dinucleotide biosynthesis protein B)	-0.907689	0.000563064	down	molybdopterin-guanine dinucleotide biosynthesis protein	H	Cj0841c	mobB	molybdopterin-guanine dinucleotide biosynthesis protein)	molybdopterin-guanine dinucleotide biosynthesis protein	H
Cla_0723	-	hypothetical protein)	-0.750594	0.0395741	down	-	S	no ortholog	-	-	-	-	-	-	-	no ortholog	-	-	-	-
Cla_0728	-	exoenzyme S synthesis protein B)	0.758847	0.0342548	up	Catalyzes the ATP-dependent conversion of 7-carboxy-7- deazaguanine (CDG) to 7-cyano-7-deazaguanine (preQ(0)) (By similarity)	R	no ortholog	-	-	-	-	-	-	-	no ortholog	-	-	-	-
Cla_0729	-	hypothetical protein)	1.62309	1.47599e-09	up	-	-	no ortholog	-	-	-	-	-	-	-	no ortholog	-	-	-	-
Cla_0738	-	hypothetical protein)	-0.983755	0.00128027	down	-	-	no ortholog	-	-	-	-	-	-	-	no ortholog	-	-	-	-
Cla_0749	-	hypothetical protein)	-0.868407	0.00416233	down	alanine racemase domain protein	R	CCO0785	-	conserved hypothetical protein TIGR00044)	-1.54482	1.29711e-07	down	-	R	Cj0719c	-	hypothetical protein)	alanine racemase domain protein	R
Cla_0750	rpoN	RNA polymerase factor sigma-54)	-0.758101	0.0114222	down	Sigma factors are initiation factors that promote the attachment of RNA polymerase to specific initiation sites and are then released (By similarity)	K	CCO0744	(rpoN)	RNA polymerase sigma-54 factor, putative)	-0.266012	0.495711	-	Sigma factors are initiation factors that promote the attachment of RNA polymerase to specific initiation sites and are then released (By similarity)	K	Cj0670	rpoN	RNA polymerase factor sigma-54)	Sigma factors are initiation factors that promote the attachment of RNA polymerase to specific initiation sites and are then released (By similarity)	K
Cla_0758	era	GTP-binding protein Era)	-0.911024	0.00463323	down	An essential GTPase that binds both GDP and GTP, with rapid nucleotide exchange. Plays a role in 16S rRNA processing and 30S ribosomal subunit biogenesis and possibly also in cell cycle regulation and energy metabolism (By similarity)	R	CCO0736	era	GTP-binding protein Era)	-0.181847	0.705081	-	An essential GTPase that binds both GDP and GTP, with rapid nucleotide exchange. Plays a role in 16S rRNA processing and 30S ribosomal subunit biogenesis and possibly also in cell cycle regulation and energy metabolism (By similarity)	R	Cj0661c	era	GTPase Era)	An essential GTPase that binds both GDP and GTP, with rapid nucleotide exchange. Plays a role in 16S rRNA processing and 30S ribosomal subunit biogenesis and possibly also in cell cycle regulation and energy metabolism (By similarity)	R
Cla_0759	-	hypothetical protein)	-0.933339	0.00695256	down	-	-	no ortholog	-	-	-	-	-	-	-	no ortholog	-	-	-	-
Cla_0765	flaG	flagellar protein FlaG)	0.848049	0.00294273	up	flagellar protein FlaG	N	no ortholog	-	-	-	-	-	-	-	no ortholog	-	-	-	-
Cla_0767	hemC	porphobilinogen deaminase)	-0.979289	0.00239282	down	Tetrapolymerization of the monopyrrole PBG into the hydroxymethylbilane pre-uroporphyrinogen in several discrete steps (By similarity)	H	CCO0642	hemC	porphobilinogen deaminase)	0.268859	0.511021	-	Tetrapolymerization of the monopyrrole PBG into the hydroxymethylbilane pre-uroporphyrinogen in several discrete steps (By similarity)	H	Cj0545	hemC	porphobilinogen deaminase)	Tetrapolymerization of the monopyrrole PBG into the hydroxymethylbilane pre-uroporphyrinogen in several discrete steps (By similarity)	H
Cla_0776	(kefB)	sodium/hydrogen exchanger family protein)	1.19576	1.60516e-05	up	system, protein	P	CCO1319	kefB	glutathione-regulated potassium-efflux system protein)	1.08131	1.19882e-05	up	-	p	Cj1231	kefB	glutathione-regulated potassium-efflux system protein)	system, protein	P
Cla_0777	hspR	MerR family transcriptional regulator)	1.72841	3.07269e-10	up	merR family transcriptional Regulator	K	CCO1318	(hspR)	probable heat shock transcription regulator Cj1230)	1.72612	1.25014e-10	up	merR family transcriptional Regulator	K	Cj1230	hspR	heat shock transcriptional regulator)	merR family transcriptional Regulator	K
Cla_0778	cbpA	co-chaperone-curved DNA binding protein A)	2.28475	1.63228e-20	up	DnaJ domain protein	O	CCO1317	(cbpA)	co-chaperone-curved DNA binding protein A (CbpA))	2.37585	5.93387e-27	up	DnaJ domain protein	O	Cj1229	cbpA	curved-DNA binding protein)	DnaJ domain protein	O
Cla_0779	htrA	periplasmic serine protease DO; heat shock protein HtrA)	0.0260687	0.951069	-	protease	O	CCO1316	(htrA)	serine protease (htrA))	1.04667	0.000140065	up	protease	O	Cj1228c	htrA	serine protease)	protease	O
Cla_0781	-	two-component sensor histidine kinase)	-0.665258	0.0452184	down	Histidine kinase	T	no ortholog	-	-	-	-	-	-	-	no ortholog	-	-	-	-
Cla_0782	rep	ATP-dependent DNA helicase)	-0.980317	0.000771543	down	helicase	L	CCO0833	rep	rep helicase, single-stranded DNA-dependent ATPase (rep))	0.174626	0.689563	-	helicase	L	Cj0777	(rep)	ATP-dependent DNA helicase)	helicase	L
Cla_0784	-	Crp/Fnr family transcriptional regulator)	-0.957533	0.00379797	down	transcriptional regulator, crp fnr family	K	no ortholog	-	-	-	-	-	-	-	no ortholog	-	-	-	-
Cla_0787	hypA	hydrogenase expression/formation protein HypA)	-1.14673	0.00116991	down	-	O	no ortholog	-	-	-	-	-	-	-	no ortholog	-	-	-	-
Cla_0790	hypC	hydrogenase assembly chaperone HypC)	-0.176524	0.690391	-	Hydrogenase assembly chaperone hypC hupF	O	CCO0706	hypC	hydrogenase assembly chaperone hypC/hupF)	0.731578	0.0337068	up	-	O	Cj0624	hypC	hydrogenase isoenzymes formation protein)	Hydrogenase assembly chaperone hypC hupF	O
Cla_0800	pstC	phosphate ABC transporter permease)	0.631223	0.159439	-	phosphate abc transporter	P	CCO0697	(pstC)	probable phosphate transport system permease protein Cj0614)	0.813052	0.0317666	up	phosphate abc transporter	P	Cj0614	pstC	phosphate ABC transporter permease)	phosphate abc transporter	P
Cla_0801	pstS	phosphate ABC transporter substrate-binding protein)	0.414029	0.409664	-	phosphate abc transporter	P	CCO0696	(pstS)	probable periplasmic phosphate binding protein Cj0613)	0.74636	0.0407376	up	phosphate abc transporter	P	Cj0613	pstS	phosphate ABC transporter substrate-binding protein)	phosphate abc transporter	P
Cla_0804	cft	ferritin)	1.08351	9.31708e-05	up	ferritin	P	CCO0695	pfr	ferritin)	0.150088	0.746801	-	ferritin	P	Cj0612c	cft	ferritin)	ferritin	P
Cla_0805	-	peptidase S24)	3.78602	1.87736e-55	up	-	-	no ortholog	-	-	-	-	-	-	-	no ortholog	-	-	-	-
Cla_0815	oorB	2-oxoglutarate-acceptor oxidoreductase subunit OorB)	-0.854474	0.0292597	down	oxidoreductase, subunit beta	C	CCO0634	oorB	ferredoxin oxidoreductase, beta subunit)	0.268445	0.472837	-	oxidoreductase, subunit beta	C	Cj0537	oorB	2-oxoglutarate-acceptor oxidoreductase subunit OorB)	oxidoreductase, subunit beta	C
Cla_0824	-	site-specific recombinase, phage integrase)	1.1977	6.65147e-05	up	Integrase	L	no ortholog	-	-	-	-	-	-	-	no ortholog	-	-	-	-
Cla_0831	-	hypothetical protein)	1.19836	0.00718724	up	-	-	no ortholog	-	-	-	-	-	-	-	no ortholog	-	-	-	-
Cla_0833	-	hypothetical protein)	1.54673	7.9565e-05	up	-	-	no ortholog	-	-	-	-	-	-	-	no ortholog	-	-	-	-
Cla_0836	-	exonuclease)	-0.8743	0.0109761	down	exonuclease rnase t and DNA polymerase iii	L	no ortholog	-	-	-	-	-	-	-	no ortholog	-	-	-	-
Cla_0840	-	hypothetical protein)	1.73579	8.14646e-09	up	-	-	no ortholog	-	-	-	-	-	-	-	no ortholog	-	-	-	-
Cla_0863	-	phage protein)	1.32907	1.88699e-05	up	phage regulatory protein, rha family	S	no ortholog	-	-	-	-	-	-	-	no ortholog	-	-	-	-
Cla_0864	-	hypothetical protein)	1.57148	1.68056e-08	up	-	S	no ortholog	-	-	-	-	-	-	-	no ortholog	-	-	-	-
Cla_0871	-	hypothetical protein)	1.58316	3.92704e-06	up	-	-	no ortholog	-	-	-	-	-	-	-	no ortholog	-	-	-	-
Cla_0872	-	transcriptional regulator)	0.768856	0.0202149	up	Transcriptional regulator	K	no ortholog	-	-	-	-	-	-	-	no ortholog	-	-	-	-
Cla_0873	-	hypothetical protein)	0.856587	0.00600757	up	-	-	no ortholog	-	-	-	-	-	-	-	no ortholog	-	-	-	-
Cla_0887	-	hypothetical protein)	0.683485	0.0458542	up	KWG leptospira repeat protein	S	no ortholog	-	-	-	-	-	-	-	no ortholog	-	-	-	-
Cla_0892	dnaE	DNA polymerase III subunit alpha)	0.568921	0.108048	-	DNA polymerase III (alpha subunit)	L	CCO0784	dnaE	DNA polymerase III, alpha subunit)	0.671235	0.0187313	up	DNA polymerase III (alpha subunit)	L	Cj0718	dnaE	DNA polymerase III subunit alpha)	DNA polymerase III (alpha subunit)	L
Cla_0897	-	peptidyl-arginine deiminase)	0.820697	0.0121201	up	Agmatine deiminase	E	CCO0945	-	peptidyl-arginine deiminase family protein)	0.488725	0.0950355	-	Agmatine deiminase	E	Cj0949c	-	peptidyl-arginine deiminase family protein)	Agmatine deiminase	E
Cla_0898	-	hypothetical protein)	0.787622	0.0212383	up	-	-	no ortholog	-	-	-	-	-	-	-	no ortholog	-	-	-	-
Cla_0899	-	hydrolase (metallo-beta-lactamase))	1.10294	0.000104348	up	domain protein	R	no ortholog	-	-	-	-	-	-	-	no ortholog	-	-	-	-
Cla_0903	kdsB	3-deoxy-manno-octulosonate cytidylyltransferase)	-1.56236	3.95017e-06	down	Activates KDO (a required 8-carbon sugar) for incorporation into bacterial lipopolysaccharide in Gram-negative bacteria (By similarity)	M	no ortholog	-	-	-	-	-	-	-	Cj0813	kdsB	3-deoxy-manno-octulosonate cytidylyltransferase)	Activates KDO (a required 8-carbon sugar) for incorporation into bacterial lipopolysaccharide in Gram-negative bacteria (By similarity)	M
Cla_0907	-	hypothetical protein)	0.829967	0.00532096	up	mosc domain containing protein	S	no ortholog	-	-	-	-	-	-	-	no ortholog	-	-	-	-
Cla_0908	ndh	NADH dehydrogenase)	1.09045	0.000260512	up	NadH dehydrogenase	C	no ortholog	-	-	-	-	-	-	-	no ortholog	-	-	-	-
Cla_0918	(ybjZ)	ABC transporter ATP-binding protein)	-0.324103	0.390879	-	Part of the ABC transporter complex MacAB involved in macrolide export. Transmembrane domains (TMD) form a pore in the inner membrane and the ATP-binding domain (NBD) is responsible for energy generation (By similarity)	V	CCO0690	ybjZ	ABC transporter, ATP-binding protein)	1.24215	8.37011e-07	up	Part of the ABC transporter complex MacAB involved in macrolide export. Transmembrane domains (TMD) form a pore in the inner membrane and the ATP-binding domain (NBD) is responsible for energy generation (By similarity)	V	Cj0607	(ybjZ)	macrolide export ATP-binding protein/permease)	Part of the ABC transporter complex MacAB involved in macrolide export. Transmembrane domains (TMD) form a pore in the inner membrane and the ATP-binding domain (NBD) is responsible for energy generation (By similarity)	V
Cla_0919	-	AcrA/AcrE family efflux protein)	-0.023596	0.960254	-	Efflux transporter rnd family, mfp subunit	M	CCO0689	-	probable periplasmic protein Cj0606)	1.72456	1.75134e-10	up	Efflux transporter rnd family, mfp subunit	M	Cj0606	-	secretion protein HlyD)	Efflux transporter rnd family, mfp subunit	M
Cla_0920	rdxA	nitroreductase)	-0.861514	0.00436248	down	Nitroreductase	C	no ortholog	-	-	-	-	-	-	-	no ortholog	-	-	-	-
Cla_0921	aas	2-acyl-glycerophospho-ethanolamine acyltransferase)	0.84958	0.00822479	up	Amp-dependent synthetase and ligase	I	CCO0853	(aas)	2-acylglycerophosphoethanolamine acyltransferase/acyl-acyl carrier protein, putative)	-0.190927	0.627711	-	Amp-dependent synthetase and ligase	I	Cj0938c	aas	2-acylglycerophosphoethanolamine acyltransferase)	Amp-dependent synthetase and ligase	I
Cla_0922	-	pyridine nucleotide-disulfide oxidoreductase)	0.659942	0.0400002	up	-	-	CCO0653	-	oxidoreductase Cj0559)	0.517074	0.0871942	-	-	-	Cj0559	-	pyridine nucleotide-disulfide oxidoreductase)	-	-
Cla_0935	dnaK	molecular chaperone DnaK)	1.48607	3.22114e-06	up	Acts as a chaperone (By similarity)	O	CCO0813	(dank)	heat shock protein dnaK Cj0759)	1.77768	1.2277e-11	up	Acts as a chaperone (By similarity)	O	Cj0759	dnaK	chaperone DnaK)	Acts as a chaperone (By similarity)	O
Cla_0936	grpE	heat shock protein GrpE)	1.71963	8.35559e-11	up	Participates actively in the response to hyperosmotic and heat shock by preventing the aggregation of stress-denatured proteins, in association with DnaK and GrpE. It is the nucleotide exchange factor for DnaK and may function as a thermosensor. Unfolded proteins bind initially to DnaJ	O	CCO0812	grpE	co-chaperone GrpE)	2.30093	1.83416e-23	up	Participates actively in the response to hyperosmotic and heat shock by preventing the aggregation of stress-denatured proteins, in association with DnaK and GrpE. It is the nucleotide exchange factor for DnaK and may function as a thermosensor. Unfolded proteins bind initially to DnaJ	O	Cj0758	grpE	heat shock protein GrpE)	Participates actively in the response to hyperosmotic and heat shock by preventing the aggregation of stress-denatured proteins, in association with DnaK and GrpE. It is the nucleotide exchange factor for DnaK and may function as a thermosensor. Unfolded proteins bind initially to DnaJ	O
Cla_0937	hrcA	heat-inducible transcription repressor)	2.29751	8.55005e-19	up	-	-	CCO0811	(hrcA)	probable heat shock regulator Cj0757)	3.86679	5.10719e-83	up	-	-	Cj0757	hrcA	heat-inducible transcription repressor)	-	-
Cla_0944	-	NOL1/NOP2/sun family protein)	-0.0892359	0.826684	-	NOL1 NOP2 sun family	J	CCO0716	-	Sun/nucleolar protein family protein VC1502)	-1.38309	0.000234461	down	Fmu (Sun) domain-containing protein	J	Cj0636	-	NOL1/NOP2/sun family protein)	NOL1 NOP2 sun family	J
Cla_0945	-	Holliday junction resolvase-like protein)	-0.905243	0.0184021	down	Could be a nuclease that resolves Holliday junction intermediates in genetic recombination (By similarity)	L	no ortholog	-	-	-	-	-	-	-	no ortholog	-	-	-	-
Cla_0946	dprA	DNA processing protein A)	-0.399177	0.305758	-	DNA protecting protein DprA	L	CCO0714	dprA	DNA processing chain A (dprA))	-1.2955	7.91707e-05	down	DNA protecting protein DprA	L	Cj0634	dprA	DNA processing protein A)	DNA protecting protein DprA	L
Cla_0949	rnr	ribonuclease R)	0.517889	0.102984	-	3'-5' exoribonuclease that releases 5'-nucleoside monophosphates and is involved in maturation of structured RNAs (By similarity)	K	CCO0711	(rnr)	probable ribonuclease Cj0631c)	0.800543	0.00199432	up	3'-5' exoribonuclease that releases 5'-nucleoside monophosphates and is involved in maturation of structured RNAs (By similarity)	K	Cj0631c	(rnr)	ribonuclease)	3'-5' exoribonuclease that releases 5'-nucleoside monophosphates and is involved in maturation of structured RNAs (By similarity)	K
Cla_0954	-	integral membrane protein, MarC family)	-1.21152	7.52927e-05	down	integral membrane protein	U	no ortholog	-	-	-	-	-	-	-	no ortholog	-	-	-	-
Cla_0957	-	hypothetical protein)	-0.890054	0.0243901	down	-	-	no ortholog	-	-	-	-	-	-	-	no ortholog	-	-	-	-
Cla_0975	truA	tRNA pseudouridine synthase A)	-1.01462	0.00230614	down	-	J	no ortholog	-	-	-	-	-	-	-	no ortholog	-	-	-	-
Cla_0977	-	peptidase, A24 family)	1.14099	0.000112573	up	-	-	no ortholog	-	-	-	-	-	-	-	no ortholog	-	-	-	-
Cla_0986	cmeD	outer membrane component of efflux system)	-0.812487	0.00788602	down	Outer membrane efflux protein	M	no ortholog	-	-	-	-	-	-	-	no ortholog	-	-	-	-
Cla_0988	cmeF	integral membrane component of efflux system)	-0.732097	0.0154646	down	-	p	no ortholog	-	-	-	-	-	-	-	no ortholog	-	-	-	-
Cla_0991	-	hypothetical protein)	-0.732019	0.0397571	down	-	-	no ortholog	-	-	-	-	-	-	-	no ortholog	-	-	-	-
Cla_0992	rplS	50S ribosomal protein L19)	-0.137483	0.770021	-	This protein is located at the 30S-50S ribosomal subunit interface and may play a role in the structure and function of the aminoacyl-tRNA binding site (By similarity)	J	CCO0780	rplS	ribosomal protein L19)	0.64955	0.0112862	up	This protein is located at the 30S-50S ribosomal subunit interface and may play a role in the structure and function of the aminoacyl-tRNA binding site (By similarity)	J	Cj0714	rplS	50S ribosomal protein L19)	This protein is located at the 30S-50S ribosomal subunit interface and may play a role in the structure and function of the aminoacyl-tRNA binding site (By similarity)	J
Cla_1000	-	hypothetical protein)	0.846722	0.00528309	up	-	S	CCO0772	-	conserved hypothetical protein)	0.181168	0.635278	-	-	S	Cj0706	-	hypothetical protein)	Putative zinc ribbon domain	S
Cla_1003	-	hypothetical protein)	-0.765013	0.0238173	down	-	S	CCO0769	-	conserved hypothetical protein)	-0.0866941	0.857576	-	-	S	Cj0703	-	hypothetical protein)	-	S
Cla_1004	purE	phosphoribosylaminoimidazole carboxylase, catalytic subunit)	-0.843398	0.00921734	down	Catalyzes the conversion of N5-carboxyaminoimidazole ribonucleotide (N5-CAIR) to 4-carboxy-5-aminoimidazole ribonucleotide (CAIR) (By similarity)	F	CCO0768	purE	phosphoribosylaminoimidazole carboxylase, catalytic subunit)	-0.0632256	0.895283	-	Catalyzes the conversion of N5-carboxyaminoimidazole ribonucleotide (N5-CAIR) to 4-carboxy-5-aminoimidazole ribonucleotide (CAIR) (By similarity)	F	Cj0702	purE	N5-carboxyaminoimidazole ribonucleotide mutase)	Catalyzes the conversion of N5-carboxyaminoimidazole ribonucleotide (N5-CAIR) to 4-carboxy-5-aminoimidazole ribonucleotide (CAIR) (By similarity)	F
Cla_1006	-	hypothetical protein)	0.549884	0.103806	-	-	S	CCO0766	-	conserved hypothetical protein)	0.924927	7.36994e-05	up	-	S	Cj0700	-	hypothetical protein)	-	S
Cla_1007	glnA	glutamine synthetase)	0.379523	0.327348	-	glutamine synthetase	E	CCO0765	glnA	glutamine synthetase, type I)	0.832276	0.00235391	up	glutamine synthetase	E	Cj0699c	glnA	glutamine synthetase)	glutamine synthetase	E
Cla_1009	-	hypothetical protein)	0.704291	0.0238617	up	-	S	no ortholog	-	-	-	-	-	-	-	no ortholog	-	-	-	-
Cla_1010	-	hypothetical protein)	0.958379	0.00202764	up	-	S	CCO0848	-	conserved hypothetical protein)	1.13759	0.000128804	up	-	S	Cj0787	-	hypothetical protein)	-	S
Cla_1016	napH	quinol dehydrogenase membrane component)	-0.789398	0.0167886	down	Ferredoxin-type protein NapH	C	no ortholog	-	-	-	-	-	-	-	no ortholog	-	-	-	-
Cla_1019	flgG	flagellar basal body rod protein FlgG)	-0.756596	0.0466438	down	flagellar basal-body rod protein FlgG	N	CCO0763	flgG	flagellar basal-body rod protein (flgG))	-0.0335941	0.942336	-	flagellar basal-body rod protein FlgG	N	Cj0698	flgG	flagellar basal body rod protein)	flagellar basal-body rod protein FlgG	N
Cla_1020	flgG2	flagellar distal rod protein FlgG)	-0.453534	0.167949	-	flagellar basal-body rod protein	N	CCO0762	flgG_1	flagellar basal-body rod protein (flgG))	-0.709668	0.00663303	down	-	N	Cj0697	flgG2	flagellar basal-body rod protein)	flagellar basal-body rod protein	N
Cla_1028	rpe	ribulose-phosphate 3-epimerase)	0.760863	0.0121201	up	ribulose-phosphate 3-epimerase	G	CCO0542	rpe	ribulose-phosphate 3-epimerase)	0.130743	0.793018	-	ribulose-phosphate 3-epimerase	G	Cj0451	rep	ribulose-phosphate 3-epimerase)	ribulose-phosphate 3-epimerase	G
Cla_1034	groEL	molecular chaperone GroEL)	1.14544	0.000309345	up	Prevents misfolding and promotes the refolding and proper assembly of unfolded polypeptides generated under stress conditions (By similarity)	O	CCO1297	groEL	chaperonin, 60 kDa)	1.99807	1.25817e-15	up	Prevents misfolding and promotes the refolding and proper assembly of unfolded polypeptides generated under stress conditions (By similarity)	O	Cj1221	groEL	chaperone GroEL)	Prevents misfolding and promotes the refolding and proper assembly of unfolded polypeptides generated under stress conditions (By similarity)	O
Cla_1035	groES	co-chaperonin GroES)	1.45575	8.87725e-08	up	Binds to Cpn60 in the presence of Mg-ATP and suppresses the ATPase activity of the latter (By similarity)	O	CCO1296	groES	chaperonin, 10 kDa)	3.79776	1.15584e-62	up	-	O	Cj1220	groES	co-chaperonin GroES)	Binds to Cpn60 in the presence of Mg-ATP and suppresses the ATPase activity of the latter (By similarity)	O
Cla_1038	(nth)	HhH-GPD family protein)	-0.700349	0.0430244	down	Hhh-gpd family	L	CCO1157	nth	endonuclease III)	-0.326211	0.363928	-	Hhh-gpd family	L	Cj1083c	(nth)	endonuclease III)	Hhh-gpd family	L
Cla_1045	leuS	leucyl-tRNA synthetase)	-0.8169	0.024697	down	Leucyl-tRNA synthetase	J	CCO1165	leuS	leucyl-tRNA synthetase)	0.258745	0.51071	-	Leucyl-tRNA synthetase	J	Cj1091c	leuS	leucine--tRNA ligase)	Leucyl-tRNA synthetase	J
Cla_1046	-	hypothetical protein)	-1.48074	1.91381e-06	down	-	S	no ortholog	-	-	-	-	-	-	-	no ortholog	-	-	-	-
Cla_1047	secF	preprotein translocase subunit SecF)	-0.684291	0.0305579	down	Part of the Sec protein translocase complex. Interacts with the SecYEG preprotein conducting channel. SecDF uses the proton motive force (PMF) to complete protein translocation after the ATP-dependent function of SecA (By similarity)	U	CCO1166	(secF)	protein-export membrane protein SecF)	0.221383	0.580879	-	Part of the Sec protein translocase complex. Interacts with the SecYEG preprotein conducting channel. SecDF uses the proton motive force (PMF) to complete protein translocation after the ATP-dependent function of SecA (By similarity)	U	Cj1092c	secF	protein translocase subunit SecF)	Part of the Sec protein translocase complex. Interacts with the SecYEG preprotein conducting channel. SecDF uses the proton motive force (PMF) to complete protein translocation after the ATP-dependent function of SecA (By similarity)	U
Cla_1057	truB	tRNA pseudouridine synthase B)	0.988551	0.000773609	up	Responsible for synthesis of pseudouridine from uracil- 55 in the psi GC loop of transfer RNAs (By similarity)	J	CCO1180	(truB)	tRNA pseudouridine synthase B, putative)	0.374602	0.301296	-	Responsible for synthesis of pseudouridine from uracil- 55 in the psi GC loop of transfer RNAs (By similarity)	J	Cj1102	truB	tRNA pseudouridine synthase B)	Responsible for synthesis of pseudouridine from uracil- 55 in the psi GC loop of transfer RNAs (By similarity)	J
Cla_1059	ispE	4-diphosphocytidyl-2-C-methyl-D-erythritol kinase)	-0.645884	0.0466438	down	-	I	no ortholog	-	-	-	-	-	-	-	no ortholog	-	-	-	-
Cla_1061	trxC	periplasmic thioredoxin)	-0.963637	0.00225965	down	-	-	no ortholog	-	-	-	-	-	-	-	no ortholog	-	-	-	-
Cla_1064	aat	leucyl/phenylalanyl-tRNA--protein transferase)	-1.13407	0.000724153	down	Functions in the N-end rule pathway of protein degradation where it conjugates Leu, Phe and, less efficiently, Met from aminoacyl-tRNAs to the N-termini of proteins containing an N-terminal arginine or lysine (By similarity)	O	no ortholog	-	-	-	-	-	-	-	no ortholog	-	-	-	-
Cla_1068	pbpB	penicillin-binding protein)	-0.444332	0.196966	-	Penicillin-binding Protein	M	CCO0622	(pbpB)	cell division protein (ftsI))	-0.694075	0.0135793	down	penicillin-binding protein	M	Cj0525c	pbpB	penicillin-binding protein)	Penicillin-binding Protein	M
Cla_1069	hemH	ferrochelatase)	-0.610674	0.101941	-	-	h	CCO0600	hemH	ferrochelatase)	0.750301	0.00318274	up	Catalyzes the ferrous insertion into protoporphyrin IX (By similarity)	H	Cj0503c	hemH	ferrochelatase)	Catalyzes the ferrous insertion into protoporphyrin IX (By similarity)	H
Cla_1074	pbpA	penicillin-binding protein 1A)	-0.860649	0.013815	down	penicillin-binding protein	M	CCO0607	(pbpA)	penicillin-binding protein 1A (PBP-1A))	0.0263763	0.95894	-	penicillin-binding protein	M	Cj0508	pbpA	penicillin-binding protein)	penicillin-binding protein	M
Cla_1078	-	cation-transporting ATPase, P-type)	-0.236379	0.565119	-	P-type atpase	P	CCO1232	-	copper-translocating P-type ATPase)	0.85897	0.000983113	up	P-type atpase	P	Cj1161c	-	cation-transporting ATPase)	P-type atpase	P
Cla_1081	-	hypothetical protein)	1.41327	7.52927e-05	up	transcriptional regulatory protein	K	CCO1241	-	conserved hypothetical protein TIGR01033)	0.360311	0.314399	-	transcriptional regulatory protein	K	Cj1172c	-	transcriptional regulator)	transcriptional regulatory protein	K
Cla_1083	-	hypothetical protein)	-1.02922	0.00235621	down	-	-	no ortholog	-	-	-	-	-	-	-	no ortholog	-	-	-	-
Cla_1084	-	DedA-like protein)	0.0539032	0.899695	-	SNARE associated Golgi protein-related protein	S	CCO1239	-	probable integral membrane protein (dedA homolog) Cj1168c)	-0.87477	0.00390729	down	dedA family	S	Cj1168c	-	integral membrane protein)	SNARE associated Golgi	S
Cla_1086	-	hypothetical protein)	0.219212	0.602105	-	UPF0442 protein	S	CCO1236	-	probable integral membrane protein Cj1165c)	0.71862	0.0127474	up	-	S	Cj1165c	-	integral membrane protein)	-	S
Cla_1091	fliR	flagellar biosynthesis protein FliR)	0.222008	0.568492	-	Role in flagellar biosynthesis (By similarity)	N	CCO1248	fliR	flagellar biosynthetic protein FliR)	-1.00244	0.0106925	down	Role in flagellar biosynthesis (By similarity)	N	Cj1179c	fliR	flagellar biosynthesis protein FliR)	Role in flagellar biosynthesis (By similarity)	N
Cla_1097	petA	ubiquinol cytochrome c oxidoreductase, 2Fe-2S subunit)	-0.987157	0.00184187	down	-	C	CCO1256	(petA)	ubiquinol cytochrome c oxidoreductase, Rieske 2Fe-2S subunit (fbcF))	-0.469789	0.116766	-	Component of the ubiquinol-cytochrome c reductase complex (complex III or cytochrome b-c1 complex), which is a respiratory chain that generates an electrochemical potential coupled to ATP synthesis (By similarity)	C	Cj1186c	petA	ubiquinol-cytochrome C reductase iron-sulfur subunit)	Component of the ubiquinol-cytochrome c reductase complex (complex III or cytochrome b-c1 complex), which is a respiratory chain that generates an electrochemical potential coupled to ATP synthesis (By similarity)	C
Cla_1102	-	two-component sensor histidine kinase)	0.831831	0.00684732	up	Histidine kinase	T	no ortholog	-	-	-	-	-	-	-	no ortholog	-	-	-	-
Cla_1104	-	non-heme iron protein, hemerythrin family)	0.726756	0.0151476	up	-	-	no ortholog	-	-	-	-	-	-	-	no ortholog	-	-	-	-
Cla_1112	livH	branched-chain amino acid ABC transporter permease)	-1.29028	0.000225591	down	amino acid ABC transporter (Permease	E	no ortholog	-	-	-	-	-	-	-	no ortholog	-	-	-	-
Cla_1116	-	cytochrome c biogenesis protein, CcmF/CycK/CcsA family)	-0.764925	0.0215082	down	cytochrome c	O	no ortholog	-	-	-	-	-	-	-	no ortholog	-	-	-	-
Cla_1117	-	hypothetical protein)	-1.27325	7.52927e-05	down	-	-	no ortholog	-	-	-	-	-	-	-	no ortholog	-	-	-	-
Cla_1118	lepA	GTP-binding protein LepA)	-0.53056	0.152165	-	Required for accurate and efficient protein synthesis under certain stress conditions. May act as a fidelity factor of the translation reaction, by catalyzing a one-codon backward translocation of tRNAs on improperly translocated ribosomes. Back- translocation proceeds from a post-translocation (POST) complex to a pre-translocation (PRE) complex, thus giving elongation factor G a second chance to…	M	CCO1097	lepA	GTP-binding protein LepA)	0.640035	0.0149796	up	Required for accurate and efficient protein synthesis under certain stress conditions. May act as a fidelity factor of the translation reaction, by catalyzing a one-codon backward translocation of tRNAs on improperly translocated ribosomes. Back- translocation proceeds from a post-translocation (POST) complex to a pre-translocation (PRE) complex, thus giving elongation factor G a second chance to…	M	Cj1030c	lepA	elongation factor EF-4)	Required for accurate and efficient protein synthesis under certain stress conditions. May act as a fidelity factor of the translation reaction, by catalyzing a one-codon backward translocation of tRNAs on improperly translocated ribosomes. Back- translocation proceeds from a post-translocation (POST) complex to a pre-translocation (PRE) complex, thus giving elongation factor G a second chance to…	M
Cla_1120	-	MATE efflux family protein)	0.189872	0.635205	-	Mate efflux family protein	V	CCO0655	-	MATE efflux family protein, putative)	-1.14886	0.00041653	down	Na -driven multidrug efflux pump	V	Cj0560	-	MATE family transport protein)	Mate efflux family protein	V
Cla_1123	thiM	hydroxyethylthiazole kinase)	1.02826	0.00135485	up	4-methyl-5-beta-hydroxyethylthiazole kinase	H	no ortholog	-	-	-	-	-	-	-	no ortholog	-	-	-	-
Cla_1124	thiD	phosphomethylpyrimidine kinase)	0.895347	0.0025018	up	phosphomethylpyrimidine kinase	H	CCO1156	thiD	phosphomethylpyrimidine kinase)	-0.285953	0.45039	-	phosphomethylpyrimidine kinase	H	Cj1082c	thiD	phosphomethylpyrimidine kinase)	phosphomethylpyrimidine kinase	H
Cla_1135	-	hypothetical protein)	0.672127	0.0255674	up	ErfK YbiS YcfS YnhG family protein	S	no ortholog	-	-	-	-	-	-	-	no ortholog	-	-	-	-
Cla_1137	-	hypothetical protein)	-0.847671	0.00422412	down	-	S	no ortholog	-	-	-	-	-	-	-	no ortholog	-	-	-	-
Cla_1138	-	SCO1/SenC family protein)	-0.760552	0.0117154	down	Electron transport protein SCO1 SenC	R	no ortholog	-	-	-	-	-	-	-	no ortholog	-	-	-	-
Cla_1143	(ctsW)	purine/pyrimidine phosphoribosyltransferase)	-0.0620131	0.890015	-	transformation system protein	R	CCO1095	ctsW	transformation system protein)	-0.97307	0.00721957	down	transformation system protein	R	Cj1028c	(ctsW)	purine/pyrimidine phosphoribosyltransferase)	transformation system protein	R
Cla_1144	mapA	outer membrane liproprotein MapA)	1.03056	0.000260512	up	-	-	no ortholog	-	-	-	-	-	-	-	no ortholog	-	-	-	-
Cla_1154	(npdA)	NAD-dependent deacetylase)	-0.692924	0.0381961	down	SIR2 family	K	CCO1118	(npdA)	probable transferase Cj1050c)	0.0438056	0.93393	-	-	K	Cj1050c	npdA	NAD-dependent protein deacetylase)	-	k
Cla_1155	mutS	recombination and DNA strand exchange inhibitor protein)	-0.835262	0.00716442	down	-	L	CCO1120	(mutS)	probable mismatch repair protein Cj1052c)	0.410732	0.204092	-	muts2 protein	L	Cj1052c	mutS	endonuclease MutS2)	muts2 protein	L
Cla_1157	murC	UDP-N-acetylmuramate--L-alanine ligase)	-0.917412	0.00362508	down	Cell wall formation (By similarity)	M	CCO1122	murC	UDP-N-acetylmuramate--alanine ligase)	-0.0514119	0.924792	-	Cell wall formation (By similarity)	M	Cj1054c	murC	UDP-N-acetylmuramate--L-alanine ligase)	Cell wall formation (By similarity)	M
Cla_1184	-	hypothetical protein)	-0.94857	0.00285358	down	-	-	no ortholog	-	-	-	-	-	-	-	no ortholog	-	-	-	-
Cla_1186	uvrB	excinuclease ABC subunit B)	0.687764	0.0235004	up	damaged site, the DNA wraps around one UvrB monomer. DNA wrap is dependent on ATP binding by UvrB and probably causes local melting of the DNA helix, facilitating insertion of UvrB beta-hairpin between the DNA strands. Then UvrB probes one DNA strand for the presence of a lesion. If a lesion is found the UvrA subunits dissociate and the UvrB-DNA preincision complex is formed. This complex is subs…	L	CCO0746	uvrB	excinuclease ABC, B subunit)	1.42564	1.14532e-08	up	damaged site, the DNA wraps around one UvrB monomer. DNA wrap is dependent on ATP binding by UvrB and probably causes local melting of the DNA helix, facilitating insertion of UvrB beta-hairpin between the DNA strands. Then UvrB probes one DNA strand for the presence of a lesion. If a lesion is found the UvrA subunits dissociate and the UvrB-DNA preincision complex is formed. This complex is subs…	L	Cj0680c	uvrB	excinuclease ABC subunit B)	damaged site, the DNA wraps around one UvrB monomer. DNA wrap is dependent on ATP binding by UvrB and probably causes local melting of the DNA helix, facilitating insertion of UvrB beta-hairpin between the DNA strands. Then UvrB probes one DNA strand for the presence of a lesion. If a lesion is found the UvrA subunits dissociate and the UvrB-DNA preincision complex is formed. This complex is subs…	L
Cla_1189	-	hypothetical protein)	-0.83139	0.0202149	down	-	-	no ortholog	-	-	-	-	-	-	-	no ortholog	-	-	-	-
Cla_1204	-	MCP-domain signal transduction protein)	0.903913	0.00420026	up	Methyl-accepting chemotaxis	T	no ortholog	-	-	-	-	-	-	-	Cj1110c	-	MCP-type signal transduction protein)	Methyl-accepting chemotaxis	T
Cla_1212	-	hypothetical protein)	1.0044	0.000629355	up	Thioredoxin	O	no ortholog	-	-	-	-	-	-	-	no ortholog	-	-	-	-
Cla_1213	-	5-formyltetrahydrofolate cyclo-ligase)	-0.518956	0.104541	-	-	H	CCO1284	-	conserved hypothetical protein)	-0.692299	0.012159	down	5-formyltetrahydrofolate cyclo-ligase	H	Cj1208	-	5-formyltetrahydrofolate cyclo-ligase)	5-formyltetrahydrofolate cyclo-ligase	H
Cla_1215	(dedA)	hypothetical protein)	-1.19522	0.000221739	down	integral membrane protein	S	CCO1286	dedA	conserved hypothetical integral membrane protein)	-0.554593	0.112465	-	integral membrane protein	S	Cj1210	(dedA)	integral membrane protein)	integral membrane protein	S
Cla_1216	-	ComEC/Rec2-related protein domain protein)	-1.26254	0.000175997	down	ComEC Rec2-related protein	R	no ortholog	-	-	-	-	-	-	-	no ortholog	-	-	-	-
Cla_1217	rbn	tRNA-processing ribonuclease BN)	-0.722307	0.02632	down	-	S	CCO1288	(rbn)	ribonuclease BN, putative)	-0.0384311	0.943911	-	ribonuclease bn	S	Cj1212c	rbn	ribonuclease BN)	ribonuclease bn	S
Cla_1220	-	peptidase, M23/M37 family)	0.289013	0.41721	-	peptidase	M	CCO1291	-	probable periplasmic protein Cj1215)	-0.76816	0.00529705	down	peptidase	M	Cj1215	-	peptidase M23 family protein)	peptidase	M
Cla_1223	dnaB	replicative DNA helicase)	0.359585	0.345558	-	Replicative dna helicase	L	CCO0657	dnaB	replicative DNA helicase)	0.735321	0.0140153	up	Replicative dna helicase	L	Cj0562	dnaB	replicative DNA helicase)	Replicative dna helicase	L
Cla_1229	ptmB	flagellin modification protein PtmB, acylneuraminate cytidylyltransferase)	0.71847	0.0181855	up	cytidylyl-transferase	M	CCO1437	(ptmB)	acylneuraminate cytidylyltransferase, putative)	-0.213891	0.588755	-	cytidylyl-transferase	M	Cj1331	ptmB	CMP-N,N'-diacetyllegionaminic acid synthase)	cytidylyl-transferase	M
Cla_1230	ptmF	flagellin modification protein PtmF)	1.04445	0.000243633	up	oxidoreductase	R	CCO1436	(ptmF)	conserved hypothetical protein)	0.553009	0.058124	-	oxidoreductase	R	Cj1330	(ptmF)	isomerase)	oxidoreductase	R
Cla_1239	-	CgtB glycosyltransferase)	-1.2721	7.52927e-05	down	-	-	no ortholog	-	-	-	-	-	-	-	no ortholog	-	-	-	-
Cla_1242	-	glycosyltransferase)	0.973421	0.000920832	up	-	-	no ortholog	-	-	-	-	-	-	-	Cj1138	-	glycosyltransferase)	-	-
Cla_1257	pglE	UDP-4-keto-6-deoxy-GlcNAc C4 aminotransferase)	-0.854228	0.019348	down	DegT DnrJ EryC1 StrS aminotransferase	E	CCO1197	pglE	general glycosylation pathway protein)	-0.498578	0.104497	-	DegT DnrJ EryC1 StrS aminotransferase	E	Cj1121c	pglE	UDP-N-acetylbacillosamine transaminase)	DegT DnrJ EryC1 StrS aminotransferase	E
Cla_1258	pglF	UDP-GlcNAc C4,6 dehydratase)	-1.05976	0.000601813	down	Polysaccharide Biosynthesis Protein	M	CCO1196	pglF	general glycosylation pathway protein)	-0.194262	0.630458	-	Polysaccharide Biosynthesis Protein	M	Cj1120c	pglF	UDP-N-acetyl-alpha-D-glucosamine C6 dehydratase)	Polysaccharide Biosynthesis Protein	M
Cla_1262	-	phosphatidylserine decarboxylase related protein)	-0.721259	0.0408171	down	-	-	no ortholog	-	-	-	-	-	-	-	no ortholog	-	-	-	-
Cla_1264	-	hypothetical protein)	-1.45363	2.16201e-06	down	-	-	no ortholog	-	-	-	-	-	-	-	no ortholog	-	-	-	-
Cla_1268	ciaB	invasion antigen B)	0.628484	0.0422506	up	invasion antigen b	S	CCO1015	(ciaB)	CiaB protein Cj0914c)	0.71136	0.0300733	up	invasion antigen b	S	Cj0914c	ciaB	invasion antigen CiaB)	invasion antigen b	S
Cla_1270	prsA	ribose-phosphate pyrophosphokinase)	1.73146	1.47599e-09	up	Phosphoribosyl pyrophosphate synthase	F	CCO1019	prsA	ribose-phosphate pyrophosphokinase)	0.0641467	0.894145	-	Phosphoribosyl pyrophosphate synthase	F	Cj0918c	prsA	ribose-phosphate pyrophosphokinase)	Phosphoribosyl pyrophosphate synthase	F
Cla_1277	-	major facilitator superfamily transporter)	0.767365	0.0267541	up	Major Facilitator	G	CCO1485	-	probable efflux protein Cj1375)	-0.0764158	0.885988	-	-	G	Cj1375	-	multidrug efflux transporter)	Major Facilitator	G
Cla_1284	modC	molybdenum ABC transporter, ATP-binding protein)	-0.699967	0.0391815	down	(ABC) transporter	E	no ortholog	-	-	-	-	-	-	-	no ortholog	-	-	-	-
Cla_1285	-	(Fe-S)-binding protein)	1.03304	0.00135485	up	4fe-4S ferredoxin iroN-sulfur binding	C	CCO1490	-	iron-sulfur cluster-binding protein, putative)	0.187873	0.628686	-	4fe-4S ferredoxin iroN-sulfur binding	C	Cj1377c	-	ferredoxin)	4fe-4S ferredoxin iroN-sulfur binding	C
Cla_1286	selA	selenocysteine synthase)	0.83831	0.0109879	up	Converts seryl-tRNA(Sec) to selenocysteinyl-tRNA(Sec) required for selenoprotein biosynthesis (By similarity)	E	CCO1489	selA	L-seryl-tRNA selenium transferase)	0.270422	0.480527	-	Converts seryl-tRNA(Sec) to selenocysteinyl-tRNA(Sec) required for selenoprotein biosynthesis (By similarity)	E	Cj1378	selA	L-seryl-tRNA(Sec) selenium transferase)	Converts seryl-tRNA(Sec) to selenocysteinyl-tRNA(Sec) required for selenoprotein biosynthesis (By similarity)	E
Cla_1288	-	hypothetical protein)	0.647629	0.0494677	up	-	-	no ortholog	-	-	-	-	-	-	-	no ortholog	-	-	-	-
Cla_1291	-	hypothetical protein)	-1.30069	7.52927e-05	down	-	R	CCO1390	-	Uncharacterized ACR, COG1427)	-0.339827	0.375883	-	-	R	Cj1285c	-	hypothetical protein)	Pfam:DUF178	R
Cla_1292	mez	malate oxidoreductase)	-0.973778	0.0139299	down	phosphate acetyltransferase	C	CCO1392	maeB	malic enzyme)	-0.331542	0.360886	-	phosphate acetyltransferase	C	Cj1287c	(maeB)	malate oxidoreductase)	-	C
Cla_1293	gltX	glutamyl-tRNA synthetase)	-0.898777	0.00277653	down	Catalyzes the attachment of glutamate to tRNA(Glu) in a two-step reaction glutamate is first activated by ATP to form Glu-AMP and then transferred to the acceptor end of tRNA(Glu) (By similarity)	J	CCO1393	gltX	glutamyl-tRNA synthetase)	-0.012021	0.981884	-	Catalyzes the attachment of glutamate to tRNA(Glu) in a two-step reaction glutamate is first activated by ATP to form Glu-AMP and then transferred to the acceptor end of tRNA(Glu) (By similarity)	J	Cj1288c	gltX	glutamate--tRNA ligase)	Catalyzes the attachment of glutamate to tRNA(Glu) in a two-step reaction glutamate is first activated by ATP to form Glu-AMP and then transferred to the acceptor end of tRNA(Glu) (By similarity)	J
Cla_1298	pseB	UDP-GlcNAc C6-dehydratase/C4-reductase)	0.918377	0.00118573	up	Polysaccharide Biosynthesis Protein	M	CCO1398	(pseB)	polysaccharide biosynthesis protein)	-0.363841	0.231857	-	Polysaccharide Biosynthesis Protein	M	Cj1293	pseB	UDP-N-acetylglucosamine 4,6-dehydratase)	Polysaccharide Biosynthesis Protein	M
Cla_1301	-	hypothetical protein)	0.940225	0.00148341	up	Aminoglycoside 3-N-acetyltransferase	S	CCO1402	-	conserved hypothetical protein)	0.120185	0.801848	-	-	V	Cj1298	-	N-acetyltransferase)	aminoglycoside	V
Cla_1314	-	3-oxoacyl-ACP synthase)	-0.703291	0.047075	down	-	I	no ortholog	-	-	-	-	-	-	-	no ortholog	-	-	-	-
Cla_1321	pseG	nucleotidase specific for PseC product, UDP-4-amino-4,6-dideoxy-beta-L-AltNAc)	-0.0849276	0.840553	-	-	M	CCO1422	(pseG)	probable flagellar protein Cj1312)	0.883718	0.00110479	up	-	M	Cj1312	pseG	UDP-2,4-diacetamido-2,4, 6-trideoxy-beta-L-altropyranose hydrolase)	-	M
Cla_1325	-	N-acetyltransferase)	-0.96483	0.0106466	down	acetyltransferase	J	no ortholog	-	-	-	-	-	-	-	no ortholog	-	-	-	-
Cla_1328	pseA	pseudaminic acid biosynthesis protein PseA)	1.08219	0.000107788	up	biosynthesis protein	D	CCO1426	(pseA)	PseA protein)	0.750259	0.00555071	up	biosynthesis protein	D	Cj1316c	pseA	pseudaminic acid biosynthesis protein PseA)	biosynthesis protein	D
Cla_1329	-	hypothetical protein)	-0.731778	0.017907	down	integral membrane protein	S	no ortholog	-	-	-	-	-	-	-	no ortholog	-	-	-	-
Cla_1335	-	hypothetical protein)	-0.899821	0.00772251	down	-	S	CCO0419	-	conserved hypothetical protein)	-0.0616357	0.909913	-	-	S	Cj0331c	-	hypothetical protein)	-	S
Cla_1336	rpmF	50S ribosomal protein L32)	-1.30876	5.21138e-05	down	50S ribosomal protein L32	J	CCO0418	rpmF	ribosomal protein L32)	-1.06861	0.000885629	down	50s ribosomal protein l32	J	Cj0330c	rpmF	50S ribosomal protein L32)	50s ribosomal protein l32	J
Cla_1337	plsX	glycerol-3-phosphate acyltransferase PlsX)	-0.972122	0.00343083	down	Catalyzes the reversible formation of acyl-phosphate (acyl-PO(4)) from acyl- acyl-carrier-protein (acyl-ACP). This enzyme utilizes acyl-ACP as fatty acyl donor, but not acyl-CoA (By similarity)	I	CCO0417	plsX	fatty acid/phospholipid synthesis protein PlsX)	-0.615545	0.0282122	down	Catalyzes the reversible formation of acyl-phosphate (acyl-PO(4)) from acyl- acyl-carrier-protein (acyl-ACP). This enzyme utilizes acyl-ACP as fatty acyl donor, but not acyl-CoA (By similarity)	I	Cj0329c	plsX	phosphate acyltransferase)	Catalyzes the reversible formation of acyl-phosphate (acyl-PO(4)) from acyl- acyl-carrier-protein (acyl-ACP). This enzyme utilizes acyl-ACP as fatty acyl donor, but not acyl-CoA (By similarity)	I
Cla_1338	fabH3	3-oxoacyl-ACP synthase)	-0.815829	0.0132527	down	Catalyzes the condensation reaction of fatty acid synthesis by the addition to an acyl acceptor of two carbons from malonyl-ACP. Catalyzes the first condensation reaction which initiates fatty acid synthesis and may therefore play a role in governing the total rate of fatty acid production. Possesses both acetoacetyl-ACP synthase and acetyl transacylase activities. Its substrate specificity deter…	I	CCO0416	fabH	beta-ketoacyl-acp synthase III)	-0.418365	0.210857	-	Catalyzes the condensation reaction of fatty acid synthesis by the addition to an acyl acceptor of two carbons from malonyl-ACP. Catalyzes the first condensation reaction which initiates fatty acid synthesis and may therefore play a role in governing the total rate of fatty acid production. Possesses both acetoacetyl-ACP synthase and acetyl transacylase activities. Its substrate specificity deter…	I	Cj0328c	fabH	3-oxoacyl-ACP synthase)	Catalyzes the condensation reaction of fatty acid synthesis by the addition to an acyl acceptor of two carbons from malonyl-ACP. Catalyzes the first condensation reaction which initiates fatty acid synthesis and may therefore play a role in governing the total rate of fatty acid production. Possesses both acetoacetyl-ACP synthase and acetyl transacylase activities. Its substrate specificity deter…	I
Cla_1354	perR	peroxide stress regulator)	0.0518445	0.901171	-	-	K	CCO0408	furR1	transcriptional regulator, Fur family)	1.05741	6.9906e-05	up	-	K	Cj0322	perR	peroxide stress regulator)	-	k
Cla_1355	dxs	1-deoxy-D-xylulose-5-phosphate synthase)	-0.779556	0.0182241	down	Catalyzes the acyloin condensation reaction between C atoms 2 and 3 of pyruvate and glyceraldehyde 3-phosphate to yield 1-deoxy-D-xylulose-5-phosphate (DXP) (By similarity)	H	CCO0407	dxs	deoxyxylulose-5-phosphate synthase)	0.00811882	0.983788	-	Catalyzes the acyloin condensation reaction between C atoms 2 and 3 of pyruvate and glyceraldehyde 3-phosphate to yield 1-deoxy-D-xylulose-5-phosphate (DXP) (By similarity)	H	Cj0321	dxs	1-deoxy-D-xylulose-5-phosphate synthase)	Catalyzes the acyloin condensation reaction between C atoms 2 and 3 of pyruvate and glyceraldehyde 3-phosphate to yield 1-deoxy-D-xylulose-5-phosphate (DXP) (By similarity)	H
Cla_1361	-	HAD-superfamily hydrolase, subfamily IIA)	-0.841903	0.00683425	down	HAD-superfamily hydrolase, subfamily IIA	G	CCO0401	-	HAD-superfamily hydrolase, subfamily IIA subfamily)	0.262952	0.519517	-	-	G	Cj0315	-	HAD-superfamily hydrolase)	HAD-superfamily hydrolase, subfamily IIA	G
Cla_1366	tal	transaldolase)	-0.986321	0.0018144	down	-	G	CCO0359	tal	transaldolase)	-8.54744e-05	0.999714	-	Transaldolase is important for the balance of metabolites in the pentose-phosphate pathway (By similarity)	G	Cj0281c	tal	transaldolase)	Transaldolase is important for the balance of metabolites in the pentose-phosphate pathway (By similarity)	G
Cla_1368	cheW	chemotaxis protein CheW)	0.457908	0.273128	-	-	NT	CCO0361	cheW	chemotaxis protein Cj0283c)	0.856363	0.00280012	up	-	NT	Cj0283c	cheW	chemotaxis protein)	chemotaxis protein	NT
Cla_1370	cheV	chemotaxis protein CheV)	0.501561	0.150767	-	response regulator receiver modulated chew protein	T	CCO0363	(cheV)	chemotaxis protein (cheV))	1.20849	1.06069e-07	up	response regulator receiver modulated chew protein	T	Cj0285c	cheV	chemotaxis protein)	response regulator receiver modulated chew protein	T
Cla_1379	pepE	peptidase E)	0.837814	0.00649316	up	Hydrolyzes dipeptides containing N-terminal aspartate residues. May play a role in allowing the cell to use peptide aspartate to spare carbon otherwise required for the synthesis of the aspartate family of amino acids (By similarity)	E	no ortholog	-	-	-	-	-	-	-	no ortholog	-	-	-	-
Cla_1380	peb3	hypothetical protein)	0.734994	0.0163211	up	accessory colonization factor ACFC	R	no ortholog	-	-	-	-	-	-	-	Cj0289c	peb3	major antigenic peptide PEB3)	accessory colonization factor ACFC	R
Cla_1384	-	metal-dependent membrane protease)	-1.01148	0.00184556	down	CAAX amino terminal protease family protein	R	no ortholog	-	-	-	-	-	-	-	no ortholog	-	-	-	-
Cla_1388	-	hypothetical protein)	0.747342	0.036713	up	-	-	no ortholog	-	-	-	-	-	-	-	no ortholog	-	-	-	-
Cla_1389	bioA	adenosylmethionine-8-amino-7-oxononanoate aminotransferase)	-0.7666	0.0139299	down	Aminotransferase	E	CCO0393	bioA	adenosylmethionine--8-amino-7-oxononanoate aminotransferase)	-0.258498	0.512012	-	Aminotransferase	E	Cj0307	bioA	adenosylmethionine-8-amino-7-oxononanoate aminotransferase)	Aminotransferase	E
Cla_1396	(mreC)	rod shape-determining protein MreC)	-0.764349	0.0264301	down	Rod shape-determining protein mreC	M	no ortholog	-	-	-	-	-	-	-	no ortholog	-	-	-	-
Cla_1400	fabZ	(3R)-hydroxymyristoyl-ACP dehydratase)	1.09019	0.000513212	up	Involved in unsaturated fatty acids biosynthesis. Catalyzes the dehydration of short chain beta-hydroxyacyl-ACPs and long chain saturated and unsaturated beta-hydroxyacyl-ACPs (By similarity)	I	CCO0342	fabZ	beta-hydroxyacyl-(acyl-carrier-protein) dehydratase FabZ)	-0.229794	0.534712	-	Involved in unsaturated fatty acids biosynthesis. Catalyzes the dehydration of short chain beta-hydroxyacyl-ACPs and long chain saturated and unsaturated beta-hydroxyacyl-ACPs (By similarity)	I	Cj0273	fabZ	3-hydroxyacyl-ACP dehydratase)	Involved in unsaturated fatty acids biosynthesis. Catalyzes the dehydration of short chain beta-hydroxyacyl-ACPs and long chain saturated and unsaturated beta-hydroxyacyl-ACPs (By similarity)	I
Cla_1404	ilvE	branched-chain amino acid aminotransferase)	0.491743	0.205229	-	brancheD-chain amino acid aminotransferase	E	CCO0338	ilvE	branched-chain amino acid aminotransferase)	-0.630024	0.0283375	down	brancheD-chain amino acid aminotransferase	E	Cj0269c	ilvE	branched-chain amino acid aminotransferase)	brancheD-chain amino acid aminotransferase	E
Cla_1406	-	hypothetical protein)	0.979785	0.00225965	up	integral membrane protein	S	no ortholog	-	-	-	-	-	-	-	no ortholog	-	-	-	-
Cla_1407	-	hypothetical protein)	0.959772	0.00100807	up	-	-	no ortholog	-	-	-	-	-	-	-	no ortholog	-	-	-	-
Cla_1410	-	hypothetical protein)	0.767161	0.0114222	up	-	-	no ortholog	-	-	-	-	-	-	-	no ortholog	-	-	-	-
Cla_1415	aspC	aspartate aminotransferase)	-0.94607	0.00228904	down	Aminotransferase	E	CCO1727	aspB-4	aspartate aminotransferase)	-0.0772533	0.870849	-	Aminotransferase	E	Cj0150c	(aspC)	aminotransferase)	Aminotransferase	E
Cla_1416	-	hypothetical protein)	-0.73851	0.0149671	down	(Periplasmic) protein	S	no ortholog	-	-	-	-	-	-	-	no ortholog	-	-	-	-
Cla_1446	dppF	peptide ABC transporter ATP-binding protein)	0.881604	0.00315625	up	-	-	no ortholog	-	-	-	-	-	-	-	no ortholog	-	-	-	-
Cla_1452	-	hypothetical protein)	-1.02441	0.00335225	down	-	S	CCO0129	-	conserved hypothetical protein)	0.694299	0.07678	-	-	S	Cj0073c	-	hypothetical protein)	Uncharacterised ACR, YkgG family COG1556	S
Cla_1456	-	hypothetical protein)	0.699576	0.0315494	up	-	-	no ortholog	-	-	-	-	-	-	-	no ortholog	-	-	-	-
Cla_1458	torC	trimethylamine N-oxide reductase, cytochrome c-type subunit)	-1.39039	9.88959e-07	down	-	C	CCO0283	(torC)	conserved hypothetical protein)	-0.41614	0.359763	-	-	C	Cj0265c	(torC)	cytochrome C-type heme-binding protein)	cytochrome c-type	C
Cla_1459	torA	trimethylamine N-oxide reductase, catalytic subunit)	-0.73204	0.0680683	-	Cysteine desulfurase	E	CCO0282	bisZ	biotin sulfoxide reductase VC1950)	0.64942	0.0261874	up	Cysteine desulfurase	E	Cj0264c	(torA)	molybdopterin containing oxidoreductase)	molybdopterin oxidoreductase	C
Cla_1475	-	hypothetical protein)	-1.24939	7.52927e-05	down	Pfam:DUF88	S	CCO1685	-	conserved hypothetical protein)	-0.689866	0.0442376	down	Pfam:DUF88	S	Cj0189c	-	hypothetical protein)	Pfam:DUF88	S
Cla_1482	fliI	flagellum-specific ATP synthase)	0.0358511	0.941936	-	Produces ATP from ADP in the presence of a proton gradient across the membrane. The catalytic sites are hosted primarily by the beta subunits (By similarity)	C	CCO1679	fliI	flagellum-specific ATP synthase)	-0.806461	0.0027277	down	Produces ATP from ADP in the presence of a proton gradient across the membrane. The catalytic sites are hosted primarily by the beta subunits (By similarity)	C	Cj0195	fliI	flagellum-specific ATP synthase)	Produces ATP from ADP in the presence of a proton gradient across the membrane. The catalytic sites are hosted primarily by the beta subunits (By similarity)	C
Cla_1498	-	hypothetical protein)	0.369899	0.324672	-	Thiamine biosynthesis protein	J	CCO0191	-	conserved hypothetical protein)	-0.63791	0.0365452	down	Thiamine biosynthesis protein	J	Cj1633	-	ATP-binding protein)	Thiamine biosynthesis protein	J
Cla_1506	-	hypothetical protein)	1.09704	0.000128013	up	integral membrane protein	S	CCO0311	-	probable integral membrane protein Cj0236c)	0.930507	0.00017448	up	membrAne	S	Cj0236c	-	integral membrane protein)	integral membrane protein	S
Cla_1509	pyrE	orotate phosphoribosyltransferase)	-1.11586	0.00201012	down	Catalyzes the transfer of a ribosyl phosphate group from 5-phosphoribose 1-diphosphate to orotate, leading to the formation of orotidine monophosphate (OMP) (By similarity)	F	CCO0308	pyrE	orotate phosphoribosyltransferase)	-0.0672035	0.887309	-	Catalyzes the transfer of a ribosyl phosphate group from 5-phosphoribose 1-diphosphate to orotate, leading to the formation of orotidine monophosphate (OMP) (By similarity)	F	Cj0233c	pyrE	orotate phosphoribosyltransferase)	Catalyzes the transfer of a ribosyl phosphate group from 5-phosphoribose 1-diphosphate to orotate, leading to the formation of orotidine monophosphate (OMP) (By similarity)	F
Cla_1510	-	hypothetical protein)	-1.54957	3.80767e-06	down	RDD protein	S	no ortholog	-	-	-	-	-	-	-	Cj0232c	-	integral membrane protein)	RDD protein	S
Cla_1515	-	hypothetical protein)	-1.49235	6.41713e-06	down	-	-	no ortholog	-	-	-	-	-	-	-	no ortholog	-	-	-	-
Cla_1528	-	multidrug transporter membrane component/ATP-binding component)	0.748829	0.0182479	up	Cyclic peptide transporter	V	no ortholog	-	-	-	-	-	-	-	no ortholog	-	-	-	-
Cla_1530	-	hemagglutination domain protein)	-0.925872	0.00701255	down	-	-	no ortholog	-	-	-	-	-	-	-	no ortholog	-	-	-	-
Cla_1532	ctsG	transformation system protein CtsG)	-0.895816	0.00625522	down	-	U	no ortholog	-	-	-	-	-	-	-	no ortholog	-	-	-	-
Cla_1535	dxr	1-deoxy-D-xylulose 5-phosphate reductoisomerase)	0.64951	0.0342548	up	Catalyzes the NADP-dependent rearrangement and reduction of 1-deoxy-D-xylulose-5-phosphate (DXP) to 2-C-methyl-D-erythritol 4-phosphate (MEP) (By similarity)	I	CCO1452	dxr	1-deoxy-D-xylulose 5-phosphate reductoisomerase)	-0.139354	0.721242	-	Catalyzes the NADP-dependent rearrangement and reduction of 1-deoxy-D-xylulose-5-phosphate (DXP) to 2-C-methyl-D-erythritol 4-phosphate (MEP) (By similarity)	I	Cj1346c	dxr	1-deoxy-D-xylulose 5-phosphate reductoisomerase)	Catalyzes the NADP-dependent rearrangement and reduction of 1-deoxy-D-xylulose-5-phosphate (DXP) to 2-C-methyl-D-erythritol 4-phosphate (MEP) (By similarity)	I
Cla_1536	cdsA	phosphatidate cytidylyltransferase)	0.828822	0.00889422	up	Phosphatidate cytidylyltransferase	I	no ortholog	-	-	-	-	-	-	-	no ortholog	-	-	-	-
Cla_1537	-	hypothetical protein)	0.62335	0.0476581	up	-	-	no ortholog	-	-	-	-	-	-	-	no ortholog	-	-	-	-
Cla_1538	-	hypothetical protein)	0.708185	0.0288611	up	-	K	CCO1455	-	fibronectin/fibrinogen-binding protein, putative)	0.058678	0.898516	-	-	K	Cj1349c	-	fibronectin/fibrinogen-binding protein)	Fibronectin fibrinogen-binding protein	K
Cla_1539	mobA	molybdopterin-guanine dinucleotide biosynthesis protein A)	0.761682	0.0145983	up	Transfers a GMP moiety from GTP to Mo-molybdopterin (Mo- MPT) cofactor (Moco or molybdenum cofactor) to form Mo- molybdopterin guanine dinucleotide (Mo-MGD) cofactor (By similarity)	H	no ortholog	-	-	-	-	-	-	-	no ortholog	-	-	-	-
Cla_1550	-	hypothetical protein)	-0.703265	0.045671	down	(LipO)protein	S	no ortholog	-	-	-	-	-	-	-	no ortholog	-	-	-	-
Cla_1556	rpsU	30S ribosomal protein S21)	-0.678795	0.0619447	-	-	J	CCO0459	(rpsU)	ribosomal protein S21)	1.08625	1.61516e-05	up	-	J	Cj0370	rpsU	30S ribosomal protein S21)	30S ribosomal protein S21	J
Cla_1560	cmeB	RND efflux system, inner membrane transporter CmeB)	0.0565948	0.912961	-	acriflavin resistance protein	P	CCO0455	(cmeB)	transmembrane efflux protein Cj0366c)	0.999133	0.00032951	up	acriflavin resistance protein	P	Cj0366c	cmeB	multidrug efflux pump protein CmeB)	acriflavin resistance protein	P
Cla_1562	-	hypothetical protein)	0.695194	0.033295	up	-	-	no ortholog	-	-	-	-	-	-	-	no ortholog	-	-	-	-
Cla_1563	-	coproporphyrinogen III oxidase)	0.788272	0.0297054	up	-	-	CCO0452	-	oxygen-independent coproporphyrinogen III oxidase, putative)	-0.19719	0.621716	-	-	-	Cj0363c	-	coproporphyrinogen III oxidase)	-	-
Cla_1569	-	recombination factor protein RarA)	-0.516581	0.163469	-	recombination factor protein RarA	L	CCO0288	-	ATPase, AAA family)	-0.700893	0.0337068	down	recombination factor protein RarA	L	Cj0198c	-	recombination factor protein RarA)	recombination factor protein RarA	L
Cla_1571	-	hypothetical protein)	1.44192	6.41713e-06	up	-	-	no ortholog	-	-	-	-	-	-	-	no ortholog	-	-	-	-
Cla_a004	-	hypothetical protein)	1.17994	3.98726e-05	up	-	-	no ortholog	-	-	-	-	-	-	-	no ortholog	-	-	-	-
Cla_a005	-	plasmid partitioning protein)	1.06877	0.000175997	up	-	-	no ortholog	-	-	-	-	-	-	-	no ortholog	-	-	-	-
Cla_a014	-	conjugal transfer protein TrbL/VirB6)	-0.817318	0.0359247	down	-	-	no ortholog	-	-	-	-	-	-	-	no ortholog	-	-	-	-
Cla_a037	-	hypothetical protein)	1.03656	0.000564562	up	-	-	no ortholog	-	-	-	-	-	-	-	no ortholog	-	-	-	-
Cla_a040	-	hypothetical protein)	1.31843	2.351e-05	up	-	-	no ortholog	-	-	-	-	-	-	-	no ortholog	-	-	-	-
no ortholog	-	-	-	-	-	-	-	CCO0021	-	probable periplasmic protein Cj1626c)	1.4487	2.69621e-10	up	-	-	Cj1723c	Cj1723c	-	-	-
no ortholog	-	-	-	-	-	-	-	CCO0044	rnhB	ribonuclease HII)	-1.49341	5.6733e-08	down	Endonuclease that specifically degrades the RNA of RNA- DNA hybrids (By similarity)	L	Cj0010c	rnhB	ribonuclease HII)	Endonuclease that specifically degrades the RNA of RNA- DNA hybrids (By similarity)	L
no ortholog	-	-	-	-	-	-	-	CCO0052	-	fumarylacetoacetate hydrolase family protein family)	0.94859	0.000672362	up	Fumarylacetoacetate hydrolase	Q	Cj0021c	-	fumarylacetoacetate (FAA) hydrolase family protein)	Fumarylacetoacetate hydrolase	Q
no ortholog	-	-	-	-	-	-	-	CCO0076	-	probable efflux protein Cj0035c)	0.877122	0.00191168	up	drug resistance transporter, Bcr CflA	P	Cj0035c	-	efflux protein)	drug resistance transporter, Bcr CflA	P
no ortholog	-	-	-	-	-	-	-	CCO0077	-	conserved hypothetical protein)	0.944732	0.000851194	up	Uncharacterized protein conserved in bacteria (DUF2130)	S	Cj0036	-	hypothetical protein)	Uncharacterized protein conserved in bacteria (DUF2130)	S
no ortholog	-	-	-	-	-	-	-	CCO0084	-	conserved hypothetical protein)	0.946214	0.000504745	up	Protein of unknown function (DUF342)	S	Cj0044c	-	hypothetical protein)	Protein of unknown function (DUF342)	S
no ortholog	-	-	-	-	-	-	-	CCO0087	-	C4-dicarboxylate transporter)	1.08306	6.22191e-06	up	Anion transporter	P	Cj0046	Cj0046	-	-	P
no ortholog	-	-	-	-	-	-	-	CCO0089	-	Predicted Rossmann fold nucleotide-binding protein)	-0.667781	0.0148981	down	decarboxylase family	S	Cj0054c	-	lysine decarboxylase family protein)	decarboxylase family	S
no ortholog	-	-	-	-	-	-	-	CCO0126	-	conserved hypothetical protein)	-1.02821	0.00229948	down	-	-	no ortholog	-	-	-	-
no ortholog	-	-	-	-	-	-	-	CCO0127	-	methyl-accepting chemotaxis protein, putative)	1.62137	1.57365e-08	up	-	P	Cj0072c	Cj0072c	-	-	P
no ortholog	-	-	-	-	-	-	-	CCO0128	-	conserved hypothetical protein)	1.30791	4.71155e-09	up	-	P	no ortholog	-	-	-	-
no ortholog	-	-	-	-	-	-	-	CCO0134	cydA	cytochrome d ubiquinol oxidase, subunit I)	0.758047	0.0207636	up	(Ubiquinol oxidase) subunit I	C	Cj0081	cydA	cytochrome bd oxidase subunit I)	(Ubiquinol oxidase) subunit I	C
no ortholog	-	-	-	-	-	-	-	CCO0137	-	transcriptional regulator, Crp family, putative)	-0.765033	0.015577	down	transcriptional regulator, crp fnr family	K	no ortholog	-	-	-	-
no ortholog	-	-	-	-	-	-	-	CCO0140	ung	uracil-DNA glycosylase)	1.22644	4.99187e-06	up	Excises uracil residues from the DNA which can arise as a result of misincorporation of dUMP residues by DNA polymerase or due to deamination of cytosine (By similarity)	L	Cj0086c	ung	uracil-DNA glycosylase)	Excises uracil residues from the DNA which can arise as a result of misincorporation of dUMP residues by DNA polymerase or due to deamination of cytosine (By similarity)	L
no ortholog	-	-	-	-	-	-	-	CCO0150	-	probable periplasmic thiredoxin Cj1664)	1.04866	0.0191608	up	-	O	Cj1664	-	thiredoxin)	Redoxin	O
no ortholog	-	-	-	-	-	-	-	CCO0182	-	hemagglutinin/hemolysin-related protein)	1.32246	1.12436e-07	up	-	-	no ortholog	-	-	-	-
no ortholog	-	-	-	-	-	-	-	CCO0185	-	hypothetical protein)	1.44449	0.00155889	up	-	-	no ortholog	-	-	-	-
no ortholog	-	-	-	-	-	-	-	CCO0193	-	conserved hypothetical protein)	0.718473	0.0148711	up	-	-	Cj1631c	-	hypothetical protein)	-	-
no ortholog	-	-	-	-	-	-	-	CCO0198	-	probable periplasmic protein Cj1626c)	1.3067	4.96286e-08	up	-	S	Cj1626c	-	membrane protein)	(Periplasmic) protein	S
no ortholog	-	-	-	-	-	-	-	CCO0213	-	methyl-accepting chemotaxis protein, putative)	0.691614	0.0328279	up	-	-	no ortholog	-	-	-	-
no ortholog	-	-	-	-	-	-	-	CCO0247	-	probable ATP /GTP binding protein Cj0570)	1.31194	6.28019e-08	up	-	-	no ortholog	-	-	-	-
no ortholog	-	-	-	-	-	-	-	CCO0248	-	conserved hypothetical protein)	1.56441	2.6283e-08	up	-	-	no ortholog	-	-	-	-
no ortholog	-	-	-	-	-	-	-	CCO0249	-	conserved hypothetical protein)	0.737349	0.0141838	up	gtp-binding protein	R	no ortholog	-	-	-	-
no ortholog	-	-	-	-	-	-	-	CCO0257	-	glcG protein)	0.762494	0.0110454	up	Domain of unknown function (DUF336)	S	no ortholog	-	-	-	-
no ortholog	-	-	-	-	-	-	-	CCO0259	-	probable oxidoreductase Cj1585c)	0.958726	4.46124e-05	up	D-lactate dehydrogenase	C	Cj1585c	-	oxidoreductase)	D-lactate dehydrogenase	C
no ortholog	-	-	-	-	-	-	-	CCO0280	-	methyl-accepting chemotaxis protein (tlpA))	0.619366	0.0438722	up	-	-	no ortholog	-	-	-	-
no ortholog	-	-	-	-	-	-	-	CCO0290	-	probable periplasmic protein Cj0200c)	1.77963	1.54993e-08	up	-	S	no ortholog	-	-	-	-
no ortholog	-	-	-	-	-	-	-	CCO0304	-	carbonic anhydrase, family 3 VC0058)	-0.977544	0.000149808	down	Transferase	R	no ortholog	-	-	-	-
no ortholog	-	-	-	-	-	-	-	CCO0316	-	conserved hypothetical protein)	-0.999179	0.000479297	down	-	-	Cj0243c	-	hypothetical protein)	-	-
no ortholog	-	-	-	-	-	-	-	CCO0323	-	hypothetical protein)	-0.686764	0.0300733	down	-	-	no ortholog	-	-	-	-
no ortholog	-	-	-	-	-	-	-	CCO0332	-	TM2 domain protein, putative)	0.624035	0.0205402	up	-	-	no ortholog	-	-	-	-
no ortholog	-	-	-	-	-	-	-	CCO0339	-	4-oxalocrotonate tautomerase (dmpI)-related protein)	1.16517	3.97542e-05	up	-	-	no ortholog	-	-	-	-
no ortholog	-	-	-	-	-	-	-	CCO0356	-	hypothetical protein)	1.28703	9.14647e-07	up	-	-	no ortholog	-	-	-	-
no ortholog	-	-	-	-	-	-	-	CCO0360	serB	phosphoserine phosphatase SerB)	0.824985	0.00138471	up	phosphoserine phosphatase	E	Cj0282c	serB	phosphoserine phosphatase)	phosphoserine phosphatase	E
no ortholog	-	-	-	-	-	-	-	CCO0364	-	conserved hypothetical protein)	1.36942	2.09281e-09	up	metallophosphoesterase	S	Cj0286c	-	hypothetical protein)	-	S
no ortholog	-	-	-	-	-	-	-	CCO0375	-	Transporter protein)	0.939081	0.00050749	up	-	-	no ortholog	-	-	-	-
no ortholog	-	-	-	-	-	-	-	CCO0376	surE	stationary-phase survival protein SurE)	-0.793763	0.00717654	down	Nucleotidase that shows phosphatase activity on nucleoside 5'-monophosphates (By similarity)	F	Cj0293	surE	stationary phase survival protein SurE)	Nucleotidase that shows phosphatase activity on nucleoside 5'-monophosphates (By similarity)	F
no ortholog	-	-	-	-	-	-	-	CCO0378	-	probable acetyltransferase Cj0295)	-0.883089	0.0453396	down	-	R	Cj0295	-	acetyltransferase)	-	R
no ortholog	-	-	-	-	-	-	-	CCO0380	panC	pantoate--beta-alanine ligase)	0.719954	0.0205402	up	Catalyzes the condensation of pantoate with beta-alanine in an ATP-dependent reaction via a pantoyl-adenylate intermediate (By similarity)	F	Cj0297c	panC	pantothenate synthetase)	Catalyzes the condensation of pantoate with beta-alanine in an ATP-dependent reaction via a pantoyl-adenylate intermediate (By similarity)	H
no ortholog	-	-	-	-	-	-	-	CCO0381	panB	3-methyl-2-oxobutanoate hydroxymethyltransferase)	0.854765	0.00269034	up	Catalyzes the reversible reaction in which hydroxymethyl group from 5,10-methylenetetrahydrofolate is tranferred onto alpha-ketoisovalerate to form ketopantoate (By similarity)	H	Cj0298c	panB	3-methyl-2-oxobutanoate hydroxymethyltransferase)	Catalyzes the reversible reaction in which hydroxymethyl group from 5,10-methylenetetrahydrofolate is tranferred onto alpha-ketoisovalerate to form ketopantoate (By similarity)	H
no ortholog	-	-	-	-	-	-	-	CCO0382	-	lipoprotein, putative)	0.839428	0.0360466	up	-	-	no ortholog	-	-	-	-
no ortholog	-	-	-	-	-	-	-	CCO0383	-	conserved hypothetical protein)	1.10607	0.00408898	up	-	-	no ortholog	-	-	-	-
no ortholog	-	-	-	-	-	-	-	CCO0384	-	Helix-turn-helix domain protein)	1.52047	2.76748e-05	up	Helix-turn-helix	K	no ortholog	-	-	-	-
no ortholog	-	-	-	-	-	-	-	CCO0456	(cmeA)	HlyD family secretion protein, putative)	1.10333	6.0676e-05	up	Efflux transporter rnd family, mfp subunit	V	Cj0367c	cmeA	multidrug efflux pump protein CmeA)	Efflux transporter rnd family, mfp subunit	V
no ortholog	-	-	-	-	-	-	-	CCO0457	(cmeR)	transcriptional regulator, tetR family, putative)	0.728384	0.00723592	up	transcriptional regulator, tetr family	K	no ortholog	-	-	-	-
no ortholog	-	-	-	-	-	-	-	CCO0469	-	conserved hypothetical protein)	-0.810588	0.0175542	down	-	-	Cj0380c	-	hypothetical protein)	-	-
no ortholog	-	-	-	-	-	-	-	CCO0482	(mqo)	probable oxidoreductase Cj0393c)	0.630126	0.0209776	up	-	C	Cj0393c	mqo	malate:quinone oxidoreductase)	Malate dehydrogenase	C
no ortholog	-	-	-	-	-	-	-	CCO0483	-	transcriptional activator, putative, Baf family subfamily)	-1.46561	1.14652e-06	down	Catalyzes the phosphorylation of pantothenate (Pan), the first step in CoA biosynthesis (By similarity)	K	no ortholog	-	-	-	-
no ortholog	-	-	-	-	-	-	-	CCO0487	gatC	glutamyl-tRNA(Gln) amidotransferase, C subunit)	0.72354	0.00318274	up	Allows the formation of correctly charged Asn-tRNA(Asn) or Gln-tRNA(Gln) through the transamidation of misacylated Asp- tRNA(Asn) or Glu-tRNA(Gln) in organisms which lack either or both of asparaginyl-tRNA or glutaminyl-tRNA synthetases. The reaction takes place in the presence of glutamine and ATP through an activated phospho-Asp-tRNA(Asn) or phospho-Glu-tRNA(Gln) (By similarity)	J	no ortholog	-	-	-	-
no ortholog	-	-	-	-	-	-	-	CCO0503	-	srpA-related protein)	-0.851781	0.0027277	down	-	-	Cj0418c	-	hypothetical protein)	-	-
no ortholog	-	-	-	-	-	-	-	CCO0506	-	probable integral membrane protein Cj0421c)	-1.29401	0.000323416	down	-	-	Cj0421c	-	integral membrane protein)	-	-
no ortholog	-	-	-	-	-	-	-	CCO0508	-	integral membrane protein)	1.00088	0.00805915	up	-	-	no ortholog	-	-	-	-
no ortholog	-	-	-	-	-	-	-	CCO0518	-	methyl-accepting chemotaxis protein, putative)	0.694852	0.00821825	up	Methyl-accepting chemotaxis	S	no ortholog	-	-	-	-
no ortholog	-	-	-	-	-	-	-	CCO0543	(dnaQ)	DNA polymerase III epsilon subunit (dnaQ))	-1.02733	0.00471503	down	dna polymerase iii epsilon subunit	L	Cj0452	dnaQ	DNA polymerase III subunit epsilon)	DNA polymerase III subunit epsilon	L
no ortholog	-	-	-	-	-	-	-	CCO0556	(ctb)	conserved hypothetical protein)	0.676787	0.0300733	up	SEC-independent protein translocase protein TATC	S	Cj0465c	ctb	group 3 truncated hemoglobin)	SEC-independent protein translocase protein TATC	S
no ortholog	-	-	-	-	-	-	-	CCO0579	(dapA)	probable lyase Cj0481)	3.01209	1.84002e-24	up	dihydrodipicolinate	E	Cj0481	dapA	dihydrodipicolinate synthase)	dihydrodipicolinate	E
no ortholog	-	-	-	-	-	-	-	CCO0580	-	altronate hydrolase)	1.74676	0.000111915	up	-	-	no ortholog	-	-	-	-
no ortholog	-	-	-	-	-	-	-	CCO0581	-	cj	1.07761	0.00529705	up	dehydratase	G	Cj0483	Cj0483	-	dehydratase	G
no ortholog	-	-	-	-	-	-	-	CCO0582	-	transmembrane transport protein Cj0484)	0.866205	0.0340192	up	Major Facilitator superfamily	G	Cj0484	Cj0484	-	Major Facilitator superfamily	G
no ortholog	-	-	-	-	-	-	-	CCO0584	fucP	L-fucose permease)	1.10283	0.00490561	up	glucose galactose transporter	G	Cj0486	(fucP)	sugar transporter)	glucose galactose transporter	G
no ortholog	-	-	-	-	-	-	-	CCO0585	-	conserved hypothetical protein)	1.43092	0.00151701	up	-	R	Cj0487	-	amidohydrolase)	Amidohydrolase	R
no ortholog	-	-	-	-	-	-	-	CCO0599	amt	ammonium transporter)	1.44649	1.55469e-05	up	Histidine kinase	T	Cj0501	Cj0501	-	-	T
no ortholog	-	-	-	-	-	-	-	CCO0627	-	probable periplasmic protein Cj0530)	0.642545	0.018861	up	-	S	Cj0530	-	periplasmic protein)	-	S
no ortholog	-	-	-	-	-	-	-	CCO0644	(flaG)	probable flagellar protein Cj0547)	0.980748	3.88344e-05	up	flagellar protein FlaG	N	Cj0547	flaG	flagellar protein FlaG)	flagellar protein FlaG	N
no ortholog	-	-	-	-	-	-	-	CCO0656	-	probable periplasmic protein Cj0561c)	2.3877	2.39856e-17	up	Protein of unknown function (DUF2860)	S	Cj0561c	-	periplasmic protein)	Protein of unknown function (DUF2860)	S
no ortholog	-	-	-	-	-	-	-	CCO0691	-	outer membrane efflux family protein, putative)	0.896166	0.00177027	up	-	M	Cj0608	-	outer membrane efflux protein)	Outer membrane efflux	M
no ortholog	-	-	-	-	-	-	-	CCO0717	msrA	peptide methionine sulfoxide reductase)	-1.15901	0.00159843	down	Has an important function as a repair enzyme for proteins that have been inactivated by oxidation. Catalyzes the reversible oxidation-reduction of methionine sulfoxide in proteins to methionine (By similarity)	O	Cj0637c	mrsA	methionine sulfoxide reductase A)	Has an important function as a repair enzyme for proteins that have been inactivated by oxidation. Catalyzes the reversible oxidation-reduction of methionine sulfoxide in proteins to methionine (By similarity)	O
no ortholog	-	-	-	-	-	-	-	CCO0734	-	probable periplasmic protein Cj0659c , putative)	-0.971312	0.0494947	down	-	-	no ortholog	-	-	-	-
no ortholog	-	-	-	-	-	-	-	CCO0741	-	S4 domain protein)	1.04766	0.000130212	up	s4 domain protein	J	Cj0667	-	S4 domain-containing protein)	s4 domain-containing protein	J
no ortholog	-	-	-	-	-	-	-	CCO0749	-	prepilin-like protein)	-1.22846	7.91707e-05	down	-	-	no ortholog	-	-	-	-
no ortholog	-	-	-	-	-	-	-	CCO0764	-	hypothetical protein)	1.21338	0.0132304	up	-	-	no ortholog	-	-	-	-
no ortholog	-	-	-	-	-	-	-	CCO0778	(rimM)	16S rRNA processing protein RimM, putative)	-1.46594	2.62611e-06	down	An accessory protein needed during the final step in the assembly of 30S ribosomal subunit, possibly for assembly of the head region. Probably interacts with S19. Essential for efficient processing of 16S rRNA. May be needed both before and after RbfA during the maturation of 16S rRNA. It has affinity for free ribosomal 30S subunits but not for 70S ribosomes (By similarity)	J	Cj0712	rimM	ribosome maturation factor RimM)	An accessory protein needed during the final step in the assembly of 30S ribosomal subunit, possibly for assembly of the head region. Probably interacts with S19. Essential for efficient processing of 16S rRNA. May be needed both before and after RbfA during the maturation of 16S rRNA. It has affinity for free ribosomal 30S subunits but not for 70S ribosomes (By similarity)	J
no ortholog	-	-	-	-	-	-	-	CCO0790	-	conserved hypothetical protein)	1.18191	4.61767e-07	up	-	-	Cj0724	-	hypothetical protein)	-	-
no ortholog	-	-	-	-	-	-	-	CCO0798	potA	ABC transporter, ATP-binding protein)	1.35081	0.000207063	up	(ABC) transporter	E	Cj0732	(potA)	ABC transporter ATP-binding protein)	(ABC) transporter	E
no ortholog	-	-	-	-	-	-	-	CCO0807	-	conserved hypothetical protein)	1.16136	0.000286032	up	-	-	Cj0748	-	hypothetical protein)	-	-
no ortholog	-	-	-	-	-	-	-	CCO0844	-	small hydrophobic protein Cj0786 -related protein)	-0.890361	0.0120133	down	-	-	no ortholog	-	-	-	-
no ortholog	-	-	-	-	-	-	-	CCO0845	-	azlC protein, putative)	-1.41527	5.05422e-06	down	azlc family	E	no ortholog	-	-	-	-
no ortholog	-	-	-	-	-	-	-	CCO0846	-	Branched-chain amino acid transport protein, putative)	-0.905124	0.0349237	down	Branched-chain amino acid	E	no ortholog	-	-	-	-
no ortholog	-	-	-	-	-	-	-	CCO0847	-	transporter, LysE family)	-1.03549	0.00553426	down	-	-	no ortholog	-	-	-	-
no ortholog	-	-	-	-	-	-	-	CCO0849	-	conserved hypothetical protein)	1.22334	9.43155e-08	up	-	S	Cj0788	-	hypothetical protein)	-	S
no ortholog	-	-	-	-	-	-	-	CCO0850	cca	tRNA nucleotidyltransferase)	0.614243	0.0261874	up	-	J	Cj0789	cca	poly(A) polymerase family protein)	Catalyzes the addition and repair of the essential 3'- terminal CCA sequence in tRNAs without using a nucleic acid template. Adds these three nucleotides in the order of C, C, and A to the tRNA nucleotide-73, using CTP and ATP as substrates and producing inorganic pyrophosphate (By similarity)	J
no ortholog	-	-	-	-	-	-	-	CCO0855	-	2-hydroxy-6-oxohepta-2,4-dienoate hydrolase)	1.41559	4.06422e-08	up	Hydrolase	R	no ortholog	-	-	-	-
no ortholog	-	-	-	-	-	-	-	CCO0856	-	prevent-host-death family protein)	1.55302	1.12436e-07	up	-	-	Cj0797c	-	hypothetical protein)	-	-
no ortholog	-	-	-	-	-	-	-	CCO0930	-	thioesterase family protein, putative)	1.0146	0.000251641	up	Thioesterase	R	Cj0965c	-	acyl-CoA thioester hydrolase)	Thioesterase	R
no ortholog	-	-	-	-	-	-	-	CCO0933	-	acetyltransferase, GNAT family)	0.941832	0.00147645	up	-	R	Cj0962	-	acetyltransferase)	gCN5-related N-acetyltransferase	R
no ortholog	-	-	-	-	-	-	-	CCO0943	-	probable membrane protein Cj0952c)	1.56481	5.05967e-12	up	-	-	Cj0951c	Cj0951c	-	-	-
no ortholog	-	-	-	-	-	-	-	CCO0952	(lolA)	probable periplasmic protein Cj0943)	1.0166	0.0091592	up	lipoprotein carrier protein	M	Cj0943	lolA	outer-membrane lipoprotein carrier protein)	lipoprotein carrier protein	M
no ortholog	-	-	-	-	-	-	-	CCO0956	-	conserved hypothetical protein)	1.65056	3.19606e-08	up	-	-	no ortholog	-	-	-	-
no ortholog	-	-	-	-	-	-	-	CCO0968	-	conserved hypothetical protein)	1.55825	5.29972e-08	up	-	-	no ortholog	-	-	-	-
no ortholog	-	-	-	-	-	-	-	CCO0987	moeA-3	molybdopterin biosynthesis protein (moeA))	1.60004	2.32212e-10	up	Molybdenum cofactor synthesis domain protein	H	Cj0857c	moeA	molybdopterin biosynthesis protein)	Molybdenum cofactor synthesis domain protein	H
no ortholog	-	-	-	-	-	-	-	CCO1011	-	probable periplasmic protein Cj0910)	1.17419	4.61767e-07	up	-	S	no ortholog	-	-	-	-
no ortholog	-	-	-	-	-	-	-	CCO1026	(rpiB)	sugar-phosphate isomerase)	-0.880152	0.000532153	down	isomerase	G	Cj0925	rpiB	ribose 5-phosphate isomerase)	isomerase	G
no ortholog	-	-	-	-	-	-	-	CCO1043	-	conserved hypothetical protein)	0.714255	0.0168896	up	-	Q	Cj0977	-	hypothetical protein)	Thioesterase superfamily protein	Q
no ortholog	-	-	-	-	-	-	-	CCO1051	-	conserved hypothetical protein)	1.13954	6.07758e-05	up	-	-	no ortholog	-	-	-	-
no ortholog	-	-	-	-	-	-	-	CCO1064	-	phosphohistidine phosphatase SixA, putative)	-0.882346	0.0205402	down	-	-	no ortholog	-	-	-	-
no ortholog	-	-	-	-	-	-	-	CCO1066	-	probable periplasmic protein Cj1004)	2.19039	7.88378e-21	up	(Periplasmic) protein	S	no ortholog	-	-	-	-
no ortholog	-	-	-	-	-	-	-	CCO1098	(cmeD)	probable outer membrane component of efflux system Cj1031)	-0.659119	0.0358595	down	Outer membrane efflux protein	M	Cj1031	cmeD	multidrug efflux system outer membrane protein)	Outer membrane efflux protein	M
no ortholog	-	-	-	-	-	-	-	CCO1133	-	conserved hypothetical integral membrane protein, putative)	0.687156	0.00892546	up	-	-	Cj1062	-	CinA-like protein)	-	-
no ortholog	-	-	-	-	-	-	-	CCO1140	-	LapB)	-0.99455	0.039751	down	-	-	no ortholog	-	-	-	-
no ortholog	-	-	-	-	-	-	-	CCO1150	proC	pyrroline-5-carboxylate reductase)	-0.620574	0.0226884	down	-	E	Cj1076	proC	pyrroline-5-carboxylate reductase)	pyrroline-5-carboxylate reductase	E
no ortholog	-	-	-	-	-	-	-	CCO1151	ctsT	transformation system protein)	-1.30009	0.00122108	down	-	-	no ortholog	-	-	-	-
no ortholog	-	-	-	-	-	-	-	CCO1162	folC	folylpolyglutamate synthase (folC))	0.660946	0.0164453	up	folylpolyglutamate synthase Dihydrofolate synthase	H	Cj1088c	folC	bifunctional folylpolyglutamate synthase/dihydrofolate synthase)	folylpolyglutamate synthase Dihydrofolate synthase	H
no ortholog	-	-	-	-	-	-	-	CCO1164	-	probable lipoprotein Cj1090c)	0.642771	0.0407376	up	Lipoprotein	S	no ortholog	-	-	-	-
no ortholog	-	-	-	-	-	-	-	CCO1170	-	oxidoreductase, short-chain dehydrogenase/reductase family, putative)	1.05686	0.000142961	up	-	-	no ortholog	-	-	-	-
no ortholog	-	-	-	-	-	-	-	CCO1184	-	thioredoxin, putative)	-0.611775	0.0498266	down	-	-	Cj1106	-	thioredoxin)	-	-
no ortholog	-	-	-	-	-	-	-	CCO1187	aat	leucyl/phenylalanyl-tRNA--protein transferase)	-0.924018	0.00613374	down	Functions in the N-end rule pathway of protein degradation where it conjugates Leu, Phe and, less efficiently, Met from aminoacyl-tRNAs to the N-termini of proteins containing an N-terminal arginine or lysine (By similarity)	O	Cj1109	aat	leucyl/phenylalanyl-tRNA--protein transferase)	Functions in the N-end rule pathway of protein degradation where it conjugates Leu, Phe and, less efficiently, Met from aminoacyl-tRNAs to the N-termini of proteins containing an N-terminal arginine or lysine (By similarity)	O
no ortholog	-	-	-	-	-	-	-	CCO1188	-	probable integral membrane protein Cj1111c)	0.790801	0.00920915	up	-	U	Cj1111c	-	MarC family integral membrane protein)	integral membrane protein	U
no ortholog	-	-	-	-	-	-	-	CCO1189	-	PilB-related protein)	1.05084	2.52641e-05	up	Has an important function as a repair enzyme for proteins that have been inactivated by oxidation. Catalyzes the reversible oxidation-reduction of methionine sulfoxide in proteins to methionine (By similarity)	O	no ortholog	-	-	-	-
no ortholog	-	-	-	-	-	-	-	CCO1190	-	Protein of unknown function (DUF455) superfamily)	0.98335	0.00290558	up	Protein of unknown function (DUF455)	S	no ortholog	-	-	-	-
no ortholog	-	-	-	-	-	-	-	CCO1215	-	bifunctional alpha-2,3/-2,8-sialyltransferase)	1.62914	2.86593e-13	up	-	-	no ortholog	-	-	-	-
no ortholog	-	-	-	-	-	-	-	CCO1219	(waaV)	glycosyl transferase, putative)	0.855377	0.00245165	up	Glycosyl transferase, family 2	M	Cj1146c	waaV	glucosyltransferase)	Glycosyl transferase	M
no ortholog	-	-	-	-	-	-	-	CCO1220	rfaF	ADP-heptose-lps heptosyltransferase II (rfaF))	0.897691	0.000771147	up	heptosyltransferase ii	M	Cj1148	waaF	heptosyltransferase II)	heptosyltransferase ii	M
no ortholog	-	-	-	-	-	-	-	CCO1235	-	conserved hypothetical protein)	0.726865	0.00813653	up	-	S	Cj1164c	-	hypothetical protein)	-	S
no ortholog	-	-	-	-	-	-	-	CCO1238	(ldh)	L-lactate dehydrogenase)	1.20961	5.74806e-05	up	Catalyzes the reversible oxidation of malate to oxaloacetate (By similarity)	C	Cj1167	ldh	L-lactate dehydrogenase)	Dehydrogenase	C
no ortholog	-	-	-	-	-	-	-	CCO1263	-	probable periplasmic protein Cj1193c)	1.07297	7.36003e-06	up	-	-	Cj1193c	-	periplasmic protein)	-	-
no ortholog	-	-	-	-	-	-	-	CCO1269	-	oxidoreductase, 2OG-Fe(II) oxygenase family family)	-0.704152	0.0273107	down	oxidoreductase	R	Cj1199	-	oxidoreductase)	2og-fe(ii) oxygenase	R
no ortholog	-	-	-	-	-	-	-	CCO1278	-	hydrolase, carbon-nitrogen family)	-1.13785	0.000145221	down	nitrilase cyanide hydratase and apolipoprotein n-acyltransferase	R	no ortholog	-	-	-	-
no ortholog	-	-	-	-	-	-	-	CCO1281	-	cobalamin synthesis protein/P47K family protein)	-0.884076	0.0365452	down	cobalamin synthesis protein	R	no ortholog	-	-	-	-
no ortholog	-	-	-	-	-	-	-	CCO1287	-	competence locus E (comE3), putative)	-1.31987	0.000357257	down	ComEC Rec2-related protein	R	Cj1211	-	competence family protein)	ComEC Rec2-related protein	R
no ortholog	-	-	-	-	-	-	-	CCO1299	-	hypothetical protein)	1.82529	3.50103e-12	up	-	-	no ortholog	-	-	-	-
no ortholog	-	-	-	-	-	-	-	CCO1300	(dccS)	signal-transducing protein, histidine kinase, putative)	0.67265	0.0139733	up	Histidine kinase	T	Cj1222c	dccS	two-component sensor histidine kinase)	Histidine kinase	T
no ortholog	-	-	-	-	-	-	-	CCO1314	-	signal-transducing protein, histidine kinase)	-1.03596	0.000223479	down	Histidine kinase	T	Cj1226c	-	two-component sensor histidine kinase)	Histidine kinase	T
no ortholog	-	-	-	-	-	-	-	CCO1324	-	conserved hypothetical protein)	-0.737664	0.0368911	down	Pfam:DUF185	S	no ortholog	-	-	-	-
no ortholog	-	-	-	-	-	-	-	CCO1327	-	phosphatase, Ppx/GppA family, putative)	0.83395	0.0040761	up	Phosphatase	T	Cj1237c	-	phosphatase)	Phosphatase	T
no ortholog	-	-	-	-	-	-	-	CCO1328	pdxJ	pyridoxal phosphate biosynthetic protein PdxJ)	0.821366	0.00157522	up	Catalyzes the complicated ring closure reaction between the two acyclic compounds 1-deoxy-D-xylulose-5-phosphate (DXP) and 3-amino-2-oxopropyl phosphate (1-amino-acetone-3-phosphate or AAP) to form pyridoxine 5'-phosphate (PNP) and inorganic phosphate (By similarity)	H	Cj1238	pdxJ	pyridoxine 5'-phosphate synthase)	Catalyzes the complicated ring closure reaction between the two acyclic compounds 1-deoxy-D-xylulose-5-phosphate (DXP) and 3-amino-2-oxopropyl phosphate (1-amino-acetone-3-phosphate or AAP) to form pyridoxine 5'-phosphate (PNP) and inorganic phosphate (By similarity)	H
no ortholog	-	-	-	-	-	-	-	CCO1332	(ciaC)	conserved hypothetical protein)	-0.687737	0.0294624	down	-	-	Cj1242	ciaC	hypothetical protein)	-	-
no ortholog	-	-	-	-	-	-	-	CCO1337	-	conserved hypothetical protein)	0.891701	0.000344186	up	-	S	Cj1247c	-	hypothetical protein)	-	S
no ortholog	-	-	-	-	-	-	-	CCO1343	-	conserved hypothetical protein)	0.724909	0.00892239	up	-	S	Cj1249	-	hypothetical protein)	-	S
no ortholog	-	-	-	-	-	-	-	CCO1350	-	4-oxalocrotonate tautomerase (dmpI)-related protein)	1.43289	1.06162e-06	up	4-oxalocrotonate tautomerase	R	Cj1255	-	isomerase)	4-oxalocrotonate tautomerase	R
no ortholog	-	-	-	-	-	-	-	CCO1354	-	conserved hypothetical protein)	-1.35633	4.17125e-05	down	1-aminocyclopropane-1-carboxylate deaminase	E	no ortholog	-	-	-	-
no ortholog	-	-	-	-	-	-	-	CCO1383	-	YqeY family protein)	0.674047	0.034836	up	Gatb yqey	S	no ortholog	-	-	-	-
no ortholog	-	-	-	-	-	-	-	CCO1421	(pseF)	CMP-N-acetylneuraminic acid synthetase (neuA))	0.757911	0.00300085	up	cytidylyl-transferase	M	Cj1311	pseF	pseudaminic acid cytidylyltransferase)	cytidylyl-transferase	M
no ortholog	-	-	-	-	-	-	-	CCO1425	hisH	imidazole glycerol phosphate synthase, glutamine amidotransferase subunit)	0.834938	0.00433247	up	IGPS catalyzes the conversion of PRFAR and glutamine to IGP, AICAR and glutamate. The HisH subunit provides the glutamine amidotransferase activity that produces the ammonia necessary to HisF for the synthesis of IGP and AICAR (By similarity)	E	Cj1315c	hisH	imidazole glycerol phosphate synthase subunit HisH)	IGPS catalyzes the conversion of PRFAR and glutamine to IGP, AICAR and glutamate. The HisH subunit provides the glutamine amidotransferase activity that produces the ammonia necessary to HisF for the synthesis of IGP and AICAR (By similarity)	E
no ortholog	-	-	-	-	-	-	-	CCO1462	-	conserved hypothetical protein)	1.90652	3.67362e-13	up	integral membrane protein	S	no ortholog	-	-	-	-
no ortholog	-	-	-	-	-	-	-	CCO1506	feoB	ferrous iron transport protein B)	-0.80985	0.00255226	down	Ferrous iron transport protein b	P	Cj1398	feoB	ferrous iron transport protein)	Ferrous iron transport protein b	P
no ortholog	-	-	-	-	-	-	-	CCO1507	(hydA2)	quinone-reactive Ni/Fe hydrogenase, small subunit precursor)	0.586475	0.0407376	up	small subunit	C	Cj1399c	hydA2	Ni/Fe-hydrogenase small subunit)	small subunit	C
no ortholog	-	-	-	-	-	-	-	CCO1535	-	glycosyl transferase, group 2 family protein domain protein)	-0.969002	0.000913956	down	-	-	no ortholog	-	-	-	-
no ortholog	-	-	-	-	-	-	-	CCO1543	cysQ	3'(2'),5'-bisphosphate nucleotidase)	-0.675131	0.0110781	down	3'(2')5'-bisphosphate nucleotidase	P	no ortholog	-	-	-	-
no ortholog	-	-	-	-	-	-	-	CCO1548	ggaB	minor teichoic acids biosynthesis protein ggab)	-0.73441	0.0209776	down	-	-	no ortholog	-	-	-	-
no ortholog	-	-	-	-	-	-	-	CCO1565	(thiL)	thiamin-monophosphate kinase, putative)	0.846245	0.00766063	up	-	H	Cj1458c	thiL	thiamine monophosphate kinase)	Catalyzes the ATP-dependent phosphorylation of thiamine- monophosphate (TMP) to form thiamine-pyrophosphate (TPP), the active form of vitamin B1 (By similarity)	H
no ortholog	-	-	-	-	-	-	-	CCO1566	-	conserved hypothetical protein)	0.903452	0.000516857	up	-	S	Cj1459	-	hypothetical protein)	-	S
no ortholog	-	-	-	-	-	-	-	CCO1567	-	conserved hypothetical protein)	0.588461	0.0487863	up	-	S	no ortholog	-	-	-	-
no ortholog	-	-	-	-	-	-	-	CCO1571	(flgM)	conserved hypothetical protein)	0.9389	7.91707e-05	up	-	-	Cj1464	flgM	flagellar biosynthesis protein FlgM)	-	-
no ortholog	-	-	-	-	-	-	-	CCO1577	ctsE	general secretory pathway protein E)	-0.805391	0.0205402	down	type ii secretion system protein e	U	Cj1471c	ctsE	type II protein secretion system protein E)	type ii secretion system protein e	U
no ortholog	-	-	-	-	-	-	-	CCO1579	ctsP	transformation system protein)	-0.993647	0.00287104	down	-	-	no ortholog	-	-	-	-
no ortholog	-	-	-	-	-	-	-	CCO1580	ctsD	general secretory pathway protein D)	-1.19668	0.000504745	down	Type II and III secretion system protein	U	Cj1474c	ctsD	type II protein secretion system protein D)	Type II and III secretion system protein	U
no ortholog	-	-	-	-	-	-	-	CCO1593	-	probable periplasmic protein Cj1485c -related protein)	1.36939	2.92215e-06	up	-	-	no ortholog	-	-	-	-
no ortholog	-	-	-	-	-	-	-	CCO1594	-	probable periplasmic protein Cj1486c -related protein)	0.981092	0.00103692	up	-	S	Cj1486c	-	periplasmic protein)	-	S
no ortholog	-	-	-	-	-	-	-	CCO1600	-	signal-transducing histidine kinase, putative)	1.00542	6.11885e-05	up	Histidine kinase	T	Cj1492c	-	two-component sensor)	-	T
no ortholog	-	-	-	-	-	-	-	CCO1601	-	probable integral membrane protein Cj1493c)	1.24421	1.21824e-07	up	membrAne	S	no ortholog	-	-	-	-
no ortholog	-	-	-	-	-	-	-	CCO1621	-	conserved hypothetical protein)	0.681113	0.010157	up	-	S	Cj1514c	-	hypothetical protein)	Nitrate reductase delta subunit	S
no ortholog	-	-	-	-	-	-	-	CCO1631	-	hypothetical protein)	0.855226	0.000948196	up	-	-	no ortholog	-	-	-	-
no ortholog	-	-	-	-	-	-	-	CCO1633	(coaE)	dephospho-CoA kinase)	0.7606	0.0258582	up	-	-	Cj1530	coaE	dephospho-CoA kinase)	-	-
no ortholog	-	-	-	-	-	-	-	CCO1639	-	ISCco1, transposase orfA)	1.17634	6.8295e-07	up	Transposase	L	no ortholog	-	-	-	-
no ortholog	-	-	-	-	-	-	-	CCO1640	-	hypothetical protein)	-0.787723	0.00556894	down	-	-	no ortholog	-	-	-	-
no ortholog	-	-	-	-	-	-	-	CCO1644	(acs)	acetyl-CoA synthetase)	-0.742294	0.006243	down	Amp-dependent synthetase and ligase	I	Cj1537c	acs	acetyl-CoA synthetase)	Amp-dependent synthetase and ligase	I
no ortholog	-	-	-	-	-	-	-	CCO1645	-	glutamine ABC transporter, ATP-binding protein (glnQ), putative)	-1.19776	0.000671652	down	(ABC) transporter	R	Cj1538c	-	anion uptake ABC transporter ATP-binding protein)	(ABC) transporter	R
no ortholog	-	-	-	-	-	-	-	CCO1649	-	hypothetical protein)	0.601665	0.0450032	up	-	-	no ortholog	-	-	-	-
no ortholog	-	-	-	-	-	-	-	CCO1650	-	LamB/YcsF family protein)	-0.992946	9.82191e-05	down	lamb ycsf family protein	R	Cj1541	-	LamB/YcsF family protein)	lamb ycsf family protein	R
no ortholog	-	-	-	-	-	-	-	CCO1665	-	MloA)	0.749338	0.0229394	up	Filamentation induced by cAMP protein fic	S	no ortholog	-	-	-	-
no ortholog	-	-	-	-	-	-	-	CCO1668	-	sarcosine oxidase, putative)	0.767082	0.00999744	up	Sarcosine oxidase	E	no ortholog	-	-	-	-
no ortholog	-	-	-	-	-	-	-	CCO1672	-	conserved protein)	2.3852	9.32199e-18	up	permease	R	Cj1560	Cj1560	-	-	R
no ortholog	-	-	-	-	-	-	-	CCO1673	-	transcriptional regulator, ArsR family)	1.57422	3.99438e-06	up	ArsR family transcriptional regulator	K	Cj1561	Cj1561	-	-	K
no ortholog	-	-	-	-	-	-	-	CCO1674	arsC	arsC)	1.72745	3.46809e-06	up	low molecular weight	T	no ortholog	-	-	-	-
no ortholog	-	-	-	-	-	-	-	CCO1675	arsC	arsenite efflux transporter)	1.28586	0.00024102	up	-	-	no ortholog	-	-	-	-
no ortholog	-	-	-	-	-	-	-	CCO1734	-	conserved hypothetical protein)	0.666557	0.0197538	up	-	-	no ortholog	-	-	-	-
no ortholog	-	-	-	-	-	-	-	CCO1744	-	Protein of unknown function (DUF448) superfamily)	1.16957	1.69592e-06	up	Protein of unknown function (DUF448)	S	no ortholog	-	-	-	-
no ortholog	-	-	-	-	-	-	-	CCO1760	-	conserved hypothetical protein TIGR00043)	-1.3808	0.00102732	down	Single strand-specific metallo-endoribonuclease involved in late-stage 70S ribosome quality control and in maturation of the 3' terminus of the 16S rRNA (By similarity)	R	Cj0121	-	metalloprotease)	Single strand-specific metallo-endoribonuclease involved in late-stage 70S ribosome quality control and in maturation of the 3' terminus of the 16S rRNA (By similarity)	R
no ortholog	-	-	-	-	-	-	-	CCO1770	-	periplasmic protein Cj0111)	-1.05809	0.00138471	down	-	-	Cj0111	-	periplasmic protein)	-	-
no ortholog	-	-	-	-	-	-	-	CCO1784	-	hypothetical protein)	-1.02365	0.0144157	down	-	-	no ortholog	-	-	-	-
no ortholog	-	-	-	-	-	-	-	CCO1785	-	hypothetical protein)	-1.10972	9.6633e-05	down	-	-	no ortholog	-	-	-	-
no ortholog	-	-	-	-	-	-	-	CCO1786	-	hypothetical protein)	-0.625523	0.039751	down	-	-	no ortholog	-	-	-	-
no ortholog	-	-	-	-	-	-	-	CCO1787	proB	glutamate 5-kinase)	0.600259	0.0407376	up	Catalyzes the transfer of a phosphate group to glutamate to form glutamate 5-phosphate which rapidly cyclizes to 5- oxoproline (By similarity)	E	Cj0097	proB	glutamate 5-kinase)	Catalyzes the transfer of a phosphate group to glutamate to form glutamate 5-phosphate which rapidly cyclizes to 5- oxoproline (By similarity)	E
no ortholog	-	-	-	-	-	-	-	CCOA0003	-	conserved hypothetical protein)	0.94645	0.00102732	up	-	-	no ortholog	-	-	-	-
no ortholog	-	-	-	-	-	-	-	CCOA0008	-	hypothetical protein)	1.96352	9.08725e-19	up	-	-	no ortholog	-	-	-	-
no ortholog	-	-	-	-	-	-	-	CCOA0009	-	hypothetical protein)	1.13524	3.78873e-05	up	-	-	no ortholog	-	-	-	-
no ortholog	-	-	-	-	-	-	-	CCOA0013	-	conserved hypothetical protein)	-0.618996	0.0261874	down	-	-	Cj0814	-	-	-	-
no ortholog	-	-	-	-	-	-	-	CCOA0020	-	882aa long hypothetical purine NTPase, putative)	1.16112	7.20183e-06	up	-	-	no ortholog	-	-	-	-
no ortholog	-	-	-	-	-	-	-	CCOA0021	-	DNA primase TraC)	0.91826	0.0221134	up	-	-	no ortholog	-	-	-	-
no ortholog	-	-	-	-	-	-	-	CCOA0022	-	DNA primase, putative)	0.712402	0.0253165	up	-	-	no ortholog	-	-	-	-
no ortholog	-	-	-	-	-	-	-	CCOA0024	-	hypothetical protein)	1.13808	3.50499e-05	up	-	-	no ortholog	-	-	-	-
no ortholog	-	-	-	-	-	-	-	CCOA0025	-	hypothetical protein)	1.24562	3.31151e-06	up	-	-	no ortholog	-	-	-	-
no ortholog	-	-	-	-	-	-	-	CCOA0026	-	conserved hypothetical protein)	0.736968	0.0315977	up	-	-	no ortholog	-	-	-	-
no ortholog	-	-	-	-	-	-	-	CCOA0027	-	hypothetical protein)	0.642232	0.0134281	up	-	-	no ortholog	-	-	-	-
no ortholog	-	-	-	-	-	-	-	CCOA0028	-	hypothetical protein)	1.85459	3.15588e-16	up	-	-	no ortholog	-	-	-	-
no ortholog	-	-	-	-	-	-	-	CCOA0031	-	hypothetical protein)	-0.792278	0.0157249	down	-	-	no ortholog	-	-	-	-
no ortholog	-	-	-	-	-	-	-	CCOA0046	-	hypothetical protein)	1.01775	0.000174981	up	-	-	no ortholog	-	-	-	-
no ortholog	-	-	-	-	-	-	-	CCOA0052	-	hypothetical protein)	0.728023	0.0154026	up	-	-	no ortholog	-	-	-	-
no ortholog	-	-	-	-	-	-	-	CCOA0060	-	hypothetical protein)	-0.652719	0.0361714	down	-	-	no ortholog	-	-	-	-
no ortholog	-	-	-	-	-	-	-	CCOA0061	-	hypothetical protein)	-1.20671	0.0366533	down	-	-	no ortholog	-	-	-	-
no ortholog	-	-	-	-	-	-	-	CCOA0068	-	aminoglycoside 3'-phosphotransferase, FRAMESHIFT)	0.787633	0.00569301	up	-	-	no ortholog	-	-	-	-
no ortholog	-	-	-	-	-	-	-	CCOA0069	-	pyrrolidone-carboxylate peptidase)	0.846062	0.000556427	up	-	-	no ortholog	-	-	-	-
no ortholog	-	-	-	-	-	-	-	CCOA0071	-	conserved hypothetical protein)	1.21508	1.55515e-05	up	-	-	no ortholog	-	-	-	-
no ortholog	-	-	-	-	-	-	-	CCOA0077	-	hypothetical protein)	0.69031	0.0210105	up	-	-	no ortholog	-	-	-	-
no ortholog	-	-	-	-	-	-	-	CCOA0080	-	hypothetical protein)	1.22971	1.21824e-07	up	-	-	no ortholog	-	-	-	-
no ortholog	-	-	-	-	-	-	-	CCOA0087	-	erythrocyte membrane-associated antigen)	2.5481	1.06175e-15	up	-	-	no ortholog	-	-	-	-
no ortholog	-	-	-	-	-	-	-	CCOA0088	-	site-specific recombinase XerC, putative)	3.19399	1.78159e-37	up	-	-	no ortholog	-	-	-	-
no ortholog	-	-	-	-	-	-	-	CCOA0106	-	conserved hypothetical protein)	-1.2252	0.00843565	down	-	-	no ortholog	-	-	-	-
no ortholog	-	-	-	-	-	-	-	CCOA0107	-	hypothetical protein)	-0.827227	0.0133669	down	-	-	no ortholog	-	-	-	-
no ortholog	-	-	-	-	-	-	-	CCOA0111	-	hypothetical protein)	-1.55321	0.000118178	down	-	-	no ortholog	-	-	-	-
no ortholog	-	-	-	-	-	-	-	CCOA0114	-	hypothetical protein)	-1.05223	0.00127227	down	-	-	no ortholog	-	-	-	-
no ortholog	-	-	-	-	-	-	-	CCOA0115	-	hypothetical protein)	-1.17171	6.64051e-05	down	-	-	no ortholog	-	-	-	-
no ortholog	-	-	-	-	-	-	-	CCOA0118	-	hypothetical protein)	-0.795725	0.00289361	down	-	-	no ortholog	-	-	-	-
no ortholog	-	-	-	-	-	-	-	CCOA0119	-	hypothetical protein)	-0.913002	0.0225439	down	-	-	no ortholog	-	-	-	-
no ortholog	-	-	-	-	-	-	-	CCOA0121	-	hypothetical protein)	-1.12867	2.81074e-06	down	-	-	no ortholog	-	-	-	-
no ortholog	-	-	-	-	-	-	-	CCOA0122	-	hypothetical protein)	-0.728567	0.0246307	down	-	-	no ortholog	-	-	-	-
no ortholog	-	-	-	-	-	-	-	CCOA0123	-	hypothetical protein)	-0.901356	0.00056214	down	-	-	no ortholog	-	-	-	-
no ortholog	-	-	-	-	-	-	-	CCOA0124	-	hypothetical protein)	-0.822071	0.0248267	down	-	-	no ortholog	-	-	-	-
no ortholog	-	-	-	-	-	-	-	CCOA0125	-	hypothetical protein)	-0.802382	0.0102515	down	-	-	no ortholog	-	-	-	-
no ortholog	-	-	-	-	-	-	-	CCOA0126	-	hypothetical protein)	-0.904969	0.00121475	down	-	-	no ortholog	-	-	-	-
no ortholog	-	-	-	-	-	-	-	CCOA0127	-	conserved hypothetical protein)	-0.771831	0.0185384	down	-	-	no ortholog	-	-	-	-
no ortholog	-	-	-	-	-	-	-	CCOA0128	-	hypothetical protein)	-0.840519	0.00151701	down	-	-	no ortholog	-	-	-	-
no ortholog	-	-	-	-	-	-	-	CCOA0136	-	lipoprotein, putative)	1.24726	1.09962e-06	up	-	-	no ortholog	-	-	-	-
no ortholog	-	-	-	-	-	-	-	CCOA0137	-	conserved hypothetical protein)	1.17909	1.61758e-06	up	-	-	no ortholog	-	-	-	-
no ortholog	-	-	-	-	-	-	-	CCOA0138	-	conserved hypothetical protein)	0.98546	0.000299662	up	-	-	no ortholog	-	-	-	-
no ortholog	-	-	-	-	-	-	-	CCOA0139	-	hcp protein)	-0.639625	0.0315149	down	-	-	no ortholog	-	-	-	-
no ortholog	-	-	-	-	-	-	-	CCOA0144	-	hypothetical protein)	1.30556	1.21824e-07	up	-	-	no ortholog	-	-	-	-
no ortholog	-	-	-	-	-	-	-	CCOA0147	-	Fic family protein, putative)	0.925101	0.000205609	up	-	-	no ortholog	-	-	-	-
no ortholog	-	-	-	-	-	-	-	CCOA0155	-	conserved hypothetical protein)	-0.64584	0.0470699	down	-	-	no ortholog	-	-	-	-
no ortholog	-	-	-	-	-	-	-	CCOA0158	-	hypothetical protein)	0.865335	0.00867542	up	-	-	no ortholog	-	-	-	-
no ortholog	-	-	-	-	-	-	-	CCOA0163	-	conserved hypothetical protein)	-1.26813	0.00010314	down	-	-	no ortholog	-	-	-	-
no ortholog	-	-	-	-	-	-	-	CCOA0164	-	conserved hypothetical protein)	-1.4	1.40704e-07	down	-	-	no ortholog	-	-	-	-
no ortholog	-	-	-	-	-	-	-	CCOA0165	-	hypothetical protein)	1.57834	6.19042e-07	up	-	-	no ortholog	-	-	-	-
no ortholog	-	-	-	-	-	-	-	CCOA0166	-	hypothetical protein)	1.08984	8.6165e-05	up	-	-	no ortholog	-	-	-	-
no ortholog	-	-	-	-	-	-	-	CCOA0167	-	hypothetical protein)	1.16115	3.78873e-05	up	-	-	no ortholog	-	-	-	-
no ortholog	-	-	-	-	-	-	-	CCOA0168	-	conserved hypothetical protein)	1.70507	2.04286e-11	up	-	-	no ortholog	-	-	-	-
no ortholog	-	-	-	-	-	-	-	CCOA0169	-	conserved hypothetical protein)	0.859768	0.0107823	up	-	-	no ortholog	-	-	-	-
no ortholog	-	-	-	-	-	-	-	CCOA0171	-	conserved hypothetical protein)	0.823806	0.0120732	up	-	-	no ortholog	-	-	-	-
no ortholog	-	-	-	-	-	-	-	CCOA0172	-	hypothetical protein)	0.683577	0.00684154	up	-	-	no ortholog	-	-	-	-
no ortholog	-	-	-	-	-	-	-	CCOA0176	-	plasmid replication protein, putative)	0.811578	0.00378611	up	-	-	no ortholog	-	-	-	-
no ortholog	-	-	-	-	-	-	-	CCOA0177	-	site-specific recombinase, resolvase family)	0.920614	0.00180256	up	-	-	no ortholog	-	-	-	-
no ortholog	-	-	-	-	-	-	-	CCOA0178	-	virulence-associated protein 2)	1.53724	6.70709e-08	up	-	-	no ortholog	-	-	-	-
no ortholog	-	-	-	-	-	-	-	CCOA0179	-	hypothetical protein)	1.75587	4.70078e-12	up	-	-	no ortholog	-	-	-	-
no ortholog	-	-	-	-	-	-	-	CCOA0192	-	type IV secretion system protein VirB11)	0.69617	0.016333	up	-	-	no ortholog	-	-	-	-
no ortholog	-	-	-	-	-	-	-	CCOA0203	-	ISCco1, transposase orfA)	1.17232	8.9546e-07	up	-	-	no ortholog	-	-	-	-
no ortholog	-	-	-	-	-	-	-	CCOA0204	-	conserved hypothetical protein)	0.980475	0.000270886	up	-	-	no ortholog	-	-	-	-
no ortholog	-	-	-	-	-	-	-	CCOA0205	-	conserved hypothetical protein)	0.905409	0.00545915	up	-	-	no ortholog	-	-	-	-
